# Supplementary material for: Nanomechanical binding mechanism of ligands drives agonistic activity
Source: Nat Commun. 2025 Jul 19;16:6674. doi: 10.1038/s41467-025-61929-1 (PMC12276331; doi:10.1038/s41467-025-61929-1)
Supplement: Supplementary file 18 — Source Data [file 41467_2025_61929_MOESM18_ESM.xlsx]

## Sheet: Figure1
Figure 1b									Figure 1c							Figure 1d									Figure 1f
red		blue		black 1		black 2			contact time: 0.05 s		contact time: 0.55 s		contact time: 1.06 s			IgG1		IgG2A		IgG2B		IgG4			all data		mean per bin of single unbinding forces				mean per bin of double unbinding forces			Bell-Evans fitting		William's Markov model
loading rate [pN/s]	unbinding force [pN]	loading rate [pN/s]	unbinding force [pN]	loading rate [pN/s]	unbinding force [pN]	loading rate [pN/s]	unbinding force [pN]		unbinding force [pN]	pdf [1/pN]	unbinding force [pN]	pdf [1/pN]	unbinding force [pN]	pdf [1/pN]		contact time [s]	norm. binding probability	contact time [s]	norm. binding probability	contact time [s]	norm. binding probability	contact time [s]	norm. binding probability		raw data loading rate [pN/s]	raw data unbinding force [pN]	loading rate [pN/s]	unbinding force mean [pN]	standard deviation [pN]	data weighting	loading rate [pN/s]	unbinding force mean [pN]	standard deviation [pN]	loading rate [pN/s] - fit	unbinding force - fit [pN]	loading rate [pN/s] - model	unbinding force [pN] - model
-38.0397	80.4629	-45.0449	68.4319	18.3346	73.3326	6.39462	83.13		-20.4263	2.38145e-08	-11.257	6.20186e-07	-17.4305	6.20908e-09		0.71058	0.9289	1.96972	0.99785	0.7208	0.93953	1.38158	0.87391		2912.64	46.1094	17.7828	12.5879	5.92998	2.65164	17.7828	19.1799	4.49026	0.25	3.07608	0.06301	0.25
-35.0368	53.2047	-42.0419	56.2806	21.3375	52.4803	5.52327	71.8025		-20.3547	2.54724e-08	-11.1862	6.58288e-07	-17.3533	6.67722e-09		0.42225	0.8583	0.53872	0.89488	0.2915	0.67713	0.56896	1.0723		3595.67	42.265	56.2341	16.2418	7.13275	7.57532	56.2341	22.1272	5.7223	0.5	4.78746	0.06898	0.5
-32.0337	45.5948	-39.0389	55.8646	24.3406	50.2663	4.52945	58.8829		-20.283	2.72413e-08	-11.1153	6.98625e-07	-17.2761	7.17919e-09		0.30457	0.65361	0.34213	0.72093	0.1465	0.44972	0.49956	1.02371		2768.73	46.8196	177.828	20.0514	8.40196	8.51388	177.828	31.7165	10.9311	0.75	5.78855	0.07548	0.75
-29.0307	48.6882	-36.0359	52.0848	27.3436	50.5373	4.44366	57.7675		-20.2114	2.91283e-08	-11.0445	7.41321e-07	-17.1989	7.71732e-09		0.29168	0.75863	0.16601	0.41121	0.0623	0.1968	0.32824	0.94559		1603.06	34.6287	562.341	22.5703	9.13992	5.68338	562.341	37.0708	12.6525	1	6.49884	0.08256	1
-26.0278	52.2403	-33.0329	47.5787	30.3466	51.3908	3.87698	50.4007		-20.1398	3.11409e-08	-10.9737	7.86507e-07	-17.1218	8.2941e-09		0.3414	0.61255	0.05057	0.29961	1.0049	1.06689	0.30348	0.56298		1835.41	24.7339	1778.28	23.7748	7.80044	3.90051	1778.28	43.221	7.69964	1.25	7.04978	0.09026	1.25
-23.0248	48.797	-30.0299	45.4807	33.3497	49.7203	3.8539	50.1008		-20.0681	3.32872e-08	-10.9028	8.34321e-07	-17.0446	8.91217e-09		0.56707	0.87994	1.5874	0.95464	0.5126	0.84284	1.2029	1.02548		2200.96	15.9765	5623.41	27.758	7.587	0.41067	5623.41			1.5	7.49993	0.09863	1.5
-20.0217	47.9531	-27.0269	38.8722	36.3525	49.1371	3.99213	51.8977		-19.9965	3.55757e-08	-10.832	8.84908e-07	-16.9674	9.57434e-09		1.0671	1.05429	0.41819	0.90039	0.156	0.71685	0.65229	0.90221		1112.18	16.1933								1.75	7.88053	0.10773	1.75
-17.0188	46.5359	-24.0239	34.2131	39.3556	42.2635	3.94217	51.2482		-19.9249	3.80153e-08	-10.7612	9.3842e-07	-16.8902	1.02836e-08		1.16348	0.85458	0.21719	0.4489	0.1079	0.3917	0.48314	0.91543		2806.79	52.6021								2	8.21022	0.1176	2
-14.0157	38.5055	-21.0209	36.0144	42.3588	42.0685	3.26199	42.4059		-19.8532	4.06155e-08	-10.6903	9.95017e-07	-16.813	1.10432e-08		0.3752	1.05843	0.11357	0.28193	0.0521	0.2464	0.41048	0.91543		957.717	12.7582								2.25	8.50102	0.12832	2.25
-11.0127	40.9873	-18.0179	43.0143	45.3616	40.9029	3.21203	41.7564		-19.7816	4.33865e-08	-10.6195	1.05487e-06	-16.7359	1.18564e-08		0.1593	0.54102	0.045	0.11011	1.179	1.00852	0.28276	0.74314		2404.93	28.9401								2.5	8.76116	0.13993	2.5
-8.00973	47.5974	-15.0149	34.9531	48.3646	42.1447	3.11429	40.4858		-19.71	4.63389e-08	-10.5487	1.11815e-06	-16.6587	1.2727e-08		0.0673	0.61495	1.37195	0.99633	0.5422	0.99656	2.26326	1.11643		1897.83	16.4814								2.75	8.99648	0.15252	2.75
-5.00673	38.0763	-12.0119	39.5066	51.3677	39.7753	3.1181	40.5353		-19.6383	4.94842e-08	-10.4778	1.18505e-06	-16.5815	1.36587e-08		0.043	0.39668	0.79281	0.96872	0.2835	0.98385	0.9113	0.8922		2072.43	32.3694								3	9.21131	0.16615	3
-2.00372	35.5504	-9.00885	41.4225	54.3706	33.5229	2.78738	36.236		-19.5667	5.28343e-08	-10.407	1.25576e-06	-16.5043	1.46556e-08		0.96103	1.05284	0.30206	0.81709	0.1338	0.65864	0.35399	0.61273		4061.61	31.6079								3.25	9.40894	0.1809	3.25
0.99929	40.6315	-6.00586	38.1778	57.3735	32.4737	2.18187	28.3643		-19.4951	5.64019e-08	-10.3361	1.33049e-06	-16.4271	1.57221e-08		0.41535	0.88495	0.18374	0.47074	0.0671	0.61378	0.19216	0.64819		1435.24	18.8597								3.5	9.59191	0.19685	3.5
4.00228	40.858	-3.00284	37.9913	60.3767	30.3762	2.77409	36.0632		-19.4234	6.02005e-08	-10.2653	1.40945e-06	-16.35	1.68627e-08		0.24543	0.75202	0.05245	0.29531			0.08177	0.37942		587.422	22.9441								3.75	9.76225	0.21408	3.75
7.00528	39.326	0.000150681	41.3214	63.3796	25.3275	2.52104	32.7735		-19.3518	6.42443e-08	-10.1945	1.49288e-06	-16.2728	1.80825e-08		0.0641	0.5552	1.14491	0.97923			1.19498	0.84346		1901.28	24.3678								4	9.9216	0.23269	4
10.0083	38.2146	3.00316	34.3306	66.3826	30.9183	3.13417	40.7443		-19.2802	6.85485e-08	-10.1236	1.581e-06	-16.1956	1.93865e-08		0.0796	0.28521	0.54233	0.78269			0.53073	1.19553		626.368	30.3246								4.25	10.0713	0.25276	4.25
13.0113	38.2881	6.00615	34.7939	69.3857	31.1504	2.54956	33.1443		-19.2085	7.3129e-08	-10.0528	1.67407e-06	-16.1184	2.07803e-08		1.51964	0.98492	0.14066	0.32088			0.29517	0.53282		2515.57	19.3674								4.5	10.2124	0.2744	4.5
16.0143	30.3341	9.00917	34.6074	72.3887	28.121	2.09041	27.1754		-19.1369	7.80026e-08	-9.98196	1.77235e-06	-16.0412	2.22698e-08		0.36741	0.97894	0.05666	0.23492			0.13436	0.3646		1650.48	16.4025								4.75	10.3459	0.29771	4.75
19.0173	32.9306	12.0122	33.1975	75.3916	25.1691	2.16591	28.1568		-19.0653	8.31873e-08	-9.91112	1.87612e-06	-15.9641	2.38612e-08		0.24828	0.29569					0.0726	0.23813		2443.66	36.9856								5	10.4725	0.32281	5
22.0203	32.3161	15.0152	37.5216	78.3948	21.829	2.27426	29.5654		-18.9936	8.8702e-08	-9.84029	1.98567e-06	-15.8869	2.55612e-08		0.11721	0.45262								2665.31	24.7378								5.25	10.593	0.3498	5.25
25.0233	34.4921	18.0182	35.0033	81.3977	18.683	2.05107	26.6639		-18.922	9.45665e-08	-9.76945	2.10129e-06	-15.8097	2.73767e-08		0.07819	0.41037								895.773	17.9227								5.5	10.7079	0.37881	5.5
28.0263	36.4386	21.0212	27.2478	84.4006	19.9248	1.73827	22.5975		-18.8504	1.00802e-07	-9.69862	2.22331e-06	-15.7325	2.93153e-08											979.221	18.4349								5.75	10.8176	0.40998	5.75
31.0293	27.0321	24.0242	32.4512	87.4037	26.3309	2.30361	29.947		-18.7788	1.07431e-07	-9.62778	2.35206e-06	-15.6553	3.13847e-08		Figure 1e									2445.87	37.0402								6	10.9227	0.44342	6
34.0323	29.0551	27.0272	32.6086	90.4067	24.5828	1.64733	21.4152		-18.7071	1.14477e-07	-9.55694	2.48789e-06	-15.5782	3.35934e-08		IgG1		IgG2A		IgG2B		IgG4			1369.51	18.2956								6.25	11.0235	0.47929	6.25
37.0353	24.8856	30.0302	27.2616	93.4097	23.3783	1.8423	23.9499		-18.6355	1.21964e-07	-9.48611	2.63117e-06	-15.501	3.59502e-08		contact time [s]	norm. binding probability	contact time [s]	norm. binding probability	contact time [s]	norm. binding probability	contact time [s]	norm. binding probability		1728.86	26.1668								6.5	11.1203	0.51773	6.5
40.0383	23.5065	33.0332	24.208	96.4127	18.6015	2.01636	26.2127		-18.5639	1.2992e-07	-9.41527	2.78228e-06	-15.4238	3.84646e-08		0.71058	0.84126	1.53696	0.89847	0.71914	0.93724	1.2029	1.00123		906.155	19.8216								6.75	11.2135	0.55889	6.75
43.0413	28.7789	36.0362	28.5321	99.4158	19.5714	1.92161	24.9809		-18.4922	1.38371e-07	-9.34444	2.94162e-06	-15.3466	4.11465e-08		0.42225	0.8515	0.75003	1.00374	0.5312	1.10953	0.65229	0.97629		2603.23	27.7394								7	11.3033	0.60295	7
46.0443	22.0481	39.0392	32.2447	102.419	17.9786	1.4057	18.2741		-18.4206	1.47348e-07	-9.2736	3.10962e-06	-15.2694	4.40065e-08		0.30457	0.69646	0.52255	0.72346	0.3357	0.88287	0.48314	0.92966		4635.9	44.7146								7.25	11.3899	0.65005	7.25
49.0473	19.6752	42.0422	31.2171	105.422	20.23	1.05706	13.7418		-18.349	1.5688e-07	-9.20276	3.28671e-06	-15.1922	4.70557e-08		0.29168	0.59624	0.31951	0.33057	1.0875	1.09065	0.41048	0.90752		1156.86	15.9199								7.5	11.4736	0.70039	7.5
52.0503	30.1079	45.0452	32.98	108.425	18.1713	1.38943	18.0626		-18.2773	1.67002e-07	-9.13193	3.47337e-06	-15.1151	5.03061e-08		0.06081	0.95796	0.27726	0.55151	0.6732	0.55303	0.28276	0.81568		2260.89	17.642								7.75	11.5546	0.75415	7.75
55.0534	23.6831	48.0482	31.1879	111.428	16.5008	1.38726	18.0344		-18.2057	1.77747e-07	-9.06109	3.67007e-06	-15.0379	5.377e-08		0.3414	0.48336	1.48998	0.99527	0.4362	0.78515	1.38158	0.99027		2283.63	29.5647								8	11.633	0.81151	8
58.0563	21.272	51.0512	25.9555	114.431	15.5681	0.63838	8.29889		-18.1341	1.89151e-07	-8.99025	3.87733e-06	-14.9607	5.74609e-08		0.56707	1.01225	0.48968	0.46377	0.292	0.69863	0.56896	0.75325		2720.53	62.2728								8.25	11.7089	0.87269	8.25
61.0594	21.4219	54.0542	25.8454	117.434	19.6056	0.83933	10.9113		-18.0624	2.01254e-07	-8.91942	4.09566e-06	-14.8835	6.13928e-08		1.0671	1.26762	0.37363	0.40193	0.1982	0.47995	0.49956	1.03981		1847.08	14.1752								8.5	11.7827	0.93789	8.5
64.0623	28.6437	57.0572	25.7735	120.437	13.5863	0.91482	11.8927		-17.9908	2.14094e-07	-8.84858	4.32564e-06	-14.8064	6.55804e-08		0.3752	1.05812	0.27726	0.75526	0.7167	0.48481	0.32824	1.0029		2287.42	52.9477								8.75	11.8542	1.00733	8.75
67.0653	29.7111	60.0602	20.9615	123.44	8.6153	0.91565	11.9034		-17.9192	2.27716e-07	-8.77775	4.56784e-06	-14.7292	7.00395e-08		0.1593	0.47105			1.2381	1.35682	0.30348	0.42522		1810.52	17.9145								9	11.9238	1.08125	9
70.0683	29.0966	63.0632	25.1328	126.443	9.93471	1.30178	16.9231		-17.8475	2.42164e-07	-8.70691	4.82288e-06	-14.652	7.47867e-08		0.0673	0.57869			1.4699	0.98195				3189.49	29.3848								9.25	11.9914	1.15988	9.25
73.0713	17.3965	66.0662	16.9187	129.446	7.83715	0.51705	6.72166		-17.7759	2.57485e-07	-8.63607	5.09138e-06	-14.5748	7.98395e-08		0.043	0.32752			0.9908	0.78552				3711.59	38.5872								9.5	12.0573	1.24348	9.5
76.0744	19.6871	69.0692	22.4661	132.449	11.4864	0.51788	6.73238		-17.7043	2.7373e-07	-8.56524	5.37401e-06	-14.4976	8.52166e-08		1.51964	1.02256			0.3286	0.67645				836.739	20.8843								9.75	12.1214	1.33231	9.75
79.0773	27.1383	72.0722	19.2979	135.452	9.58292	0.47987	6.23837		-17.6327	2.9095e-07	-8.4944	5.67148e-06	-14.4204	9.09374e-08		0.36741	1.31852			0.0662	0.278				1262.04	23.8682								10	12.1839	1.42665	10
82.0803	25.4917	75.0752	19.0348	138.455	9.65981	0.68381	8.88952		-17.561	3.09202e-07	-8.42357	5.9845e-06	-14.3433	9.70228e-08		0.24828	0.18254			0.6323	1.21388				562.135	15.0291								10.25	12.2449	1.52678	10.25
85.0834	23.3481	78.0782	18.1602	141.458	16.1824	1.19837	15.5789		-17.4894	3.28543e-07	-8.35273	6.31385e-06	-14.2661	1.03494e-07		0.11721	0.53929								2561.82	37.5669								10.5	12.3044	1.633	10.5
88.0863	21.1281	81.0812	21.1081	144.461	11.2503	0.42559	5.53272		-17.4178	3.49035e-07	-8.28189	6.6603e-06	-14.1889	1.10376e-07		0.07819	0.41151								1156.15	48.7671								10.75	12.3625	1.74564	10.75
91.0894	21.5839	84.0842	25.1264	147.464	8.45378	-0.01564	-0.20327		-17.3461	3.70742e-07	-8.21106	7.02471e-06	-14.1117	1.17691e-07											1172.23	13.8889								11	12.4192	1.86502	11
94.0924	17.529	87.0872	22.4552	150.467	4.10407	0.30478	3.9622		-17.2745	3.93733e-07	-8.14022	7.40792e-06	-14.0345	1.25465e-07											2464.43	23.5411								11.25	12.4747	1.99149	11.25
97.0953	13.3211	90.0903	18.6371	153.47	7.09319	-0.0349	-0.45368		-17.2029	4.18079e-07	-8.06938	7.81085e-06	-13.9574	1.33727e-07											564.136	13.9316								11.5	12.529	2.12542	11.5
100.098	18.6316	93.0932	18.0683	156.473	11.2083	0.26163	3.40115		-17.1312	4.43856e-07	-7.99855	8.23445e-06	-13.8802	1.42503e-07											2259.94	54.5639								11.75	12.5821	2.26718	11.75
103.101	18.0554	96.0962	18.8756	159.476	4.80069	0.06831	0.88798		-17.0596	4.71142e-07	-7.92771	8.6797e-06	-13.803	1.51825e-07											2157.46	49.5512								12	12.6341	2.41717	12
106.104	19.1228	99.0993	18.4215	162.479	2.23714	-0.58799	-7.64385		-16.988	5.0002e-07	-7.85688	9.14764e-06	-13.7258	1.61725e-07											1262.38	23.4494								12.25	12.685	2.57581	12.25
109.107	19.0052	102.102	20.6048	165.482	4.68264	-0.62301	-8.09908		-16.9163	5.30579e-07	-7.78604	9.63933e-06	-13.6486	1.72235e-07											1647.52	18.0299								12.5	12.7349	2.74354	12.5
112.11	16.0588	105.105	25.0054	168.485	4.95368	0.08273	1.07547		-16.8447	5.6291e-07	-7.7152	1.01559e-05	-13.5715	1.83392e-07											1809.1	38.6602								12.75	12.7837	2.92082	12.75
115.113	15.1002	108.108	23.5956	171.488	5.96248	-0.11059	-1.43769		-16.7731	5.97109e-07	-7.64437	1.06985e-05	-13.4943	1.95232e-07											3009.27	22.6974								13	12.8317	3.10813	13
118.116	15.7854	111.111	20.2363	174.491	5.72873	0.09931	1.29102		-16.7014	6.33279e-07	-7.57353	1.12684e-05	-13.4171	2.07795e-07											1274.88	21.875								13.25	12.8787	3.30599	13.25
121.119	15.0562	114.114	10.0345	177.494	8.32952	-0.09401	-1.22214		-16.6298	6.71526e-07	-7.5027	1.18669e-05	-13.3399	2.21123e-07											2549.42	18.7532								13.5	12.9249	3.51493	13.5
124.122	16.6206	117.117	11.912	180.497	6.46495	0.10992	1.42901		-16.5582	7.11962e-07	-7.43186	1.24952e-05	-13.2627	2.35258e-07											3036.5	34.9537								13.75	12.9702	3.7355	13.75
127.125	18.7965	120.12	19.3325	183.5	6.58066	0.05101	0.66313		-16.4865	7.54704e-07	-7.36102	1.31548e-05	-13.1856	2.50246e-07											1378.38	21.3507								14	13.0147	3.9683	14
130.128	17.2646	123.123	13.9854	186.503	-0.09882	-0.1692	-2.19955		-16.4149	7.99877e-07	-7.29019	1.38471e-05	-13.1084	2.66137e-07											3815.81	57.6221								14.25	13.0584	4.21394	14.25
133.131	11.0308	126.126	14.1046	189.506	-3.71076	-0.36551	-4.75159		-16.3433	8.47609e-07	-7.21935	1.45736e-05	-13.0312	2.8298e-07											723.186	17.5068								14.5	13.1013	4.47308	14.5
136.134	8.96365	129.129	17.0144	192.509	-2.15835	-0.55584	-7.22598		-16.2717	8.98036e-07	-7.14851	1.53358e-05	-12.954	3.00828e-07											1955.06	50.0224								14.75	13.1435	4.74639	14.75
139.137	8.84604	132.132	18.5097	195.512	1.72384	-0.50424	-6.55509		-16.2	9.51302e-07	-7.07768	1.61354e-05	-12.8768	3.19739e-07											1659.84	25.8157								15	13.185	5.0346	15
142.14	11.0985	135.135	16.9852	198.515	-1.92692	-0.63185	-8.2141		-16.1284	1.00756e-06	-7.00684	1.69742e-05	-12.7996	3.39771e-07											2196.96	33.3142								15.25	13.2258	5.33847	15.25
145.143	7.3876	138.138	16.7604	201.518	-0.64631	-0.36818	-4.78635		-16.0568	1.06695e-06	-6.93601	1.78538e-05	-12.7225	3.60986e-07											1678.52	12.4386								15.5	13.266	5.65878	15.5
148.146	10.7486	141.141	19.2879	204.521	4.90556	-0.10749	-1.39739		-15.9851	1.12966e-06	-6.86517	1.8776e-05	-12.6453	3.8345e-07											2384.18	46.3056								15.75	13.3055	5.99637	15.75
151.149	10.3635	144.144	20.2482	207.524	0.2064	-0.00213	-0.02767		-15.9135	1.19585e-06	-6.79433	1.97429e-05	-12.5681	4.0723e-07											3827.32	59.3122								16	13.3444	6.35213	16
154.152	10.2841	147.147	15.7803	210.527	1.09869	-0.05507	-0.71589		-15.8419	1.2657e-06	-6.7235	2.07564e-05	-12.4909	4.32399e-07											1832.86	20.7007								16.25	13.3826	6.72698	16.25
157.155	11.4661	150.15	13.7588	213.53	-3.17334	-0.5202	-6.76261		-15.7702	1.3394e-06	-6.65266	2.18185e-05	-12.4138	4.59033e-07											1973.95	39.5597								16.5	13.4203	7.12188	16.5
160.158	13.1834	153.153	11.508	216.533	-1.27146	-0.17289	-2.24763		-15.6986	1.41715e-06	-6.58183	2.29315e-05	-12.3366	4.87211e-07											1217.51	18.2273								16.75	13.4575	7.53787	16.75
163.161	11.919	156.156	6.50499	219.536	3.19317	-0.19895	-2.58633		-15.627	1.49916e-06	-6.51099	2.40975e-05	-12.2594	5.17015e-07											1167.92	27.9836								17	13.494	7.97602	17
166.164	10.4253	159.159	9.41465	222.539	-0.96237	-0.02787	-0.36235		-15.5553	1.58565e-06	-6.44015	2.53189e-05	-12.1822	5.48535e-07											1615.53	41.675								17.25	13.5301	8.43747	17.25
169.167	8.74047	162.162	15.1532	225.542	-2.4775	-0.48703	-6.33142		-15.4837	1.67684e-06	-6.36932	2.6598e-05	-12.105	5.81861e-07											2918.68	32.5144								17.5	13.5656	8.9234	17.5
172.17	10.1518	165.165	15.6547	228.545	-1.15807	-0.63854	-8.30097		-15.4121	1.77297e-06	-6.29848	2.79375e-05	-12.0279	6.17089e-07											952.887	39.7531								17.75	13.6006	9.43506	17.75
175.173	15.2712	168.168	10.8045	231.548	3.50072	-0.80199	-10.4259		-15.3404	1.87429e-06	-6.22764	2.93399e-05	-11.9507	6.54321e-07											1701.73	46.5808								18	13.6352	9.97379	18
178.176	7.77607	171.171	11.1148	234.551	-0.46068	-0.6339	-8.24074		-15.2688	1.98106e-06	-6.15681	3.08078e-05	-11.8735	6.93663e-07											865.573	63.0009								18.25	13.6692	10.541	18.25
181.179	9.60798	174.174	8.9788	237.554	-14.8284	-0.53451	-6.94858		-15.1972	2.09355e-06	-6.08597	3.23442e-05	-11.7963	7.35225e-07											1570.35	38.4383								18.5	13.7028	11.138	18.5
184.182	6.58522	177.177	7.22491	240.557	-7.80103	-0.07071	-0.91929		-15.1255	2.21206e-06	-6.01514	3.3952e-05	-11.7191	7.79123e-07											1679.3	18.9022								18.75	13.736	11.7666	18.75
187.185	6.27648	180.18	10.02	243.56	1.24549	-0.17742	-2.30644		-15.0539	2.33688e-06	-5.9443	3.56341e-05	-11.6419	8.25481e-07											569.179	52.6806								19	13.7687	12.4281	19
190.188	9.71385	183.183	2.22643	246.563	1.78833	-0.61566	-8.00364		-14.9823	2.46831e-06	-5.87346	3.73937e-05	-11.5648	8.74424e-07											1720.79	23.1711								19.25	13.8009	13.1245	19.25
193.191	13.1513	186.186	2.76613	249.566	5.01043	-0.48043	-6.24563		-14.9106	2.60669e-06	-5.80263	3.92341e-05	-11.4876	9.26087e-07											633.046	29.9166								19.5	13.8328	13.8574	19.5
196.195	8.59947	189.189	6.82263	252.569	0.97135	-0.21676	-2.81788		-14.839	2.75236e-06	-5.73179	4.11586e-05	-11.4104	9.8061e-07											766.936	27.4435								19.75	13.8642	14.6287	19.75
199.197	6.41768	192.192	8.7003	255.572	-1.63099	-0.17113	-2.22467		-14.7674	2.90568e-06	-5.66096	4.31707e-05	-11.3332	1.03814e-06											744.968	28.9375								20	13.8953	15.4404	20
202.2	8.93771	195.195	8.70481	258.575	2.87246	-0.32264	-4.19431		-14.6958	3.067e-06	-5.59012	4.52742e-05	-11.256	1.09883e-06											2311.03	26.9437								20.25	13.926	16.2947	20.25
205.204	10.655	198.198	8.21242	261.578	5.86159	-0.3935	-5.1155		-14.6241	3.23674e-06	-5.51928	4.74726e-05	-11.1789	1.16284e-06											812.541	24.9684								20.5	13.9563	17.1936	20.5
208.207	3.23616	201.201	5.42645	264.581	4.77357	-0.59279	-7.70633		-14.5525	3.41528e-06	-5.44845	4.97701e-05	-11.1017	1.23034e-06											1018.46	43.9503								20.75	13.9862	18.1395	20.75
211.209	9.65524	204.204	2.25832	267.584	-0.81869	-0.77417	-10.0643		-14.4809	3.60305e-06	-5.37761	5.21704e-05	-11.0245	1.3015e-06											2402.41	29.1451								21	14.0158	19.1349	21
214.212	7.16757	207.207	-3.50926	270.587	-1.98433	-0.44777	-5.82105		-14.4092	3.8005e-06	-5.30677	5.4678e-05	-10.9473	1.3765e-06											887.567	64.2874								21.25	14.045	20.1822	21.25
217.215	2.11882	210.21	-0.44667	273.59	-0.16013	-0.46487	-6.0433		-14.3376	4.00808e-06	-5.23594	5.7297e-05	-10.8701	1.45555e-06											712.203	21.4292								21.5	14.0739	21.2842	21.5
220.218	0.0135	213.213	11.5609	276.593	-0.85984	0.21398	2.78174		-14.266	4.22627e-06	-5.1651	6.0032e-05	-10.793	1.53884e-06											605.636	22.8459								21.75	14.1024	22.4438	21.75
223.222	0.01054	216.216	8.16333	279.596	-2.1808	-0.05999	-0.77988		-14.1943	4.45559e-06	-5.09427	6.28876e-05	-10.7158	1.62657e-06											448.352	22.9258								22	14.1306	23.6637	22
226.225	2.41592	219.219	3.2749	282.599	-2.10392	-0.23539	-3.06007		-14.1227	4.69654e-06	-5.02343	6.58686e-05	-10.6386	1.71898e-06											931.562	37.2849								22.25	14.1585	24.9473	22.25
229.227	10.5551	222.222	-3.67762	285.602	-3.07544	-0.48248	-6.27227		-14.0511	4.94967e-06	-4.95259	6.898e-05	-10.5614	1.81628e-06											1007.9	29.8365								22.5	14.1861	26.2978	22.5
232.231	8.14402	225.225	-3.78776	288.605	-5.7943	-0.67282	-8.74665		-13.9794	5.21556e-06	-4.88176	7.22269e-05	-10.4842	1.91871e-06											1102.63	21.8315								22.75	14.2134	27.7186	22.75
235.234	5.42704	228.228	1.98895	291.608	0.96129	-0.49278	-6.40614		-13.9078	5.49479e-06	-4.81092	7.56146e-05	-10.407	2.02653e-06											978.439	25.7591								23	14.2404	29.2134	23
238.237	-3.44439	231.231	1.76406	294.611	3.98923	-0.86831	-11.288		-13.8362	5.78798e-06	-4.74009	7.91486e-05	-10.3299	2.14e-06											563.519	15.317								23.25	14.2671	30.7861	23.25
241.24	-2.64457	234.234	4.63563	297.614	3.17304	-0.84059	-10.9277		-13.7645	6.09577e-06	-4.66925	8.28346e-05	-10.2527	2.25938e-06											1050.96	20.7782								23.5	14.2935	32.4406	23.5
244.243	-3.18262	237.237	8.0041	300.617	-1.44848	-0.59186	-7.69418		-13.6929	6.41883e-06	-4.59841	8.66783e-05	-10.1755	2.38496e-06											338.63	45.6233								23.75	14.3196	34.1813	23.75
247.245	-1.69477	240.24	5.06519	303.62	-4.67211	-0.59104	-7.68346		-13.6213	6.75786e-06	-4.52758	9.0686e-05	-10.0983	2.51704e-06											640.891	24.1128								24	14.3454	36.0125	24
250.249	10.076	243.243	-1.84914	306.623	-5.95427	-0.46476	-6.04188		-13.5496	7.11358e-06	-4.45674	9.48637e-05	-10.0212	2.65591e-06											1696.08	30.4553								24.25	14.371	37.9389	24.25
253.252	6.3651	246.246	-0.27735	309.626	3.90771	-0.77756	-10.1082		-13.478	7.48675e-06	-4.3859	9.9218e-05	-9.94397	2.80192e-06											1263.23	17.2714								24.5	14.3964	39.9656	24.5
256.255	2.04266	249.249	3.28224	312.629	-2.92709	-0.72297	-9.39858		-13.4064	7.87814e-06	-4.31507	0.000103756	-9.86679	2.95538e-06											930.283	55.7783								24.75	14.4214	42.0977	24.75
259.258	0.5107	252.252	2.82814	315.632	-8.79117	-0.99396	-12.9214		-13.3347	8.28858e-06	-4.24423	0.000108483	-9.78961	3.11664e-06											1108.32	31.7198								25	14.4462	44.3407	25
262.261	1.80743	255.255	5.77608	318.635	-6.22917	-0.75119	-9.76543		-13.2631	8.71891e-06	-4.1734	0.000113408	-9.71243	3.28608e-06											1412.69	107.524								25.25	14.4708	46.7003	25.25
265.264	6.96511	258.258	6.23931	321.638	-14.0347	-0.8101	-10.5313		-13.1915	9.17002e-06	-4.10256	0.000118537	-9.63525	3.46407e-06											573.288	34.8738								25.5	14.4951	49.1825	25.5
268.267	9.98205	261.261	2.72712	324.641	-12.6765	-0.70474	-9.16158		-13.1198	9.64283e-06	-4.03172	0.000123878	-9.55807	3.651e-06											1263.46	28.1997								25.75	14.5192	51.7938	25.75
271.27	8.52647	264.264	-5.52518	327.644	-7.2799	-0.59638	-7.75299		-13.0482	1.01383e-05	-3.96089	0.000129439	-9.48089	3.84728e-06											334.595	16.0106								26	14.5431	54.5408	26
274.273	2.71322	267.267	-0.97177	330.647	-8.21259	-0.4044	-5.25716		-12.9766	1.06574e-05	-3.89005	0.000135228	-9.40371	4.05334e-06											971.25	21.3752								26.25	14.5667	57.4306	26.25
277.276	-1.72388	270.27	5.60772	333.65	-13.8825	-0.29604	-3.84856		-12.9049	1.12011e-05	-3.81922	0.000141252	-9.32653	4.26963e-06											1952.18	62.8101								26.5	14.5901	60.4706	26.5
280.279	0.41381	273.273	-1.80361	336.653	-6.69978	-0.18471	-2.40118		-12.8333	1.17706e-05	-3.74838	0.000147521	-9.24934	4.4966e-06											1908.91	48.8919								26.75	14.6133	63.6686	26.75
283.282	8.05611	276.276	2.17642	339.656	-9.30215	-0.98736	-12.8356		-12.7617	1.2367e-05	-3.67754	0.000154043	-9.17216	4.73474e-06											1663.48	100.828								27	14.6363	67.0327	27
286.285	1.1343	279.279	5.65955	342.659	-7.63324	-0.98056	-12.7472		-12.6901	1.29913e-05	-3.60671	0.000160828	-9.09498	4.98455e-06											1141.92	21.7726								27.25	14.659	70.5716	27.25
289.288	-0.35946	282.282	2.45314	345.662	-8.29412	-0.79454	-10.3291		-12.6184	1.36448e-05	-3.53587	0.000167883	-9.0178	5.24655e-06											385.158	13.6532								27.5	14.6816	74.2944	27.5
292.291	4.79812	285.285	3.52803	348.665	-11.5177	-0.69814	-9.0758		-12.5468	1.43288e-05	-3.46503	0.00017522	-8.94062	5.52127e-06											529.483	24.6149								27.75	14.7039	78.2107	27.75
295.294	3.49558	288.288	4.33532	351.668	-11.3632	-0.75108	-9.76401		-12.4752	1.50445e-05	-3.3942	0.000182847	-8.86344	5.80929e-06											390.759	10.3818								28	14.7261	82.3303	28
298.297	2.42225	291.291	0.59373	354.671	-9.84964	-0.61584	-8.00589		-12.4035	1.57933e-05	-3.32336	0.000190775	-8.78626	6.11118e-06											290.841	16.7424								28.25	14.748	86.6641	28.25
301.3	4.33072	294.294	-0.24273	357.674	-7.90892	-0.60008	-7.80107		-12.3319	1.65765e-05	-3.25253	0.000199015	-8.70908	6.42754e-06											273.205	55.193								28.5	14.7698	91.2229	28.5
304.303	3.56327	297.297	5.41933	360.677	-2.62887	-1.11301	-14.4691		-12.2603	1.73956e-05	-3.18169	0.000207576	-8.6319	6.75902e-06											422.03	18.8678								28.75	14.7913	96.0185	28.75
307.306	5.50983	300.3	2.63336	363.68	-7.52217	-0.62531	-8.12904		-12.1886	1.8252e-05	-3.11085	0.000216469	-8.55472	7.10626e-06											1333.06	46.6824								29	14.8127	101.063	29
310.309	3.59563	303.303	3.24953	366.683	-4.02827	-0.62449	-8.11832		-12.117	1.91474e-05	-3.04002	0.000225706	-8.47754	7.46995e-06											1271.02	24.7149								29.25	14.8339	106.37	29.25
313.312	-0.91793	306.306	1.07521	369.686	-3.25247	-0.96417	-12.5342		-12.0454	2.00833e-05	-2.96918	0.000235299	-8.40036	7.85078e-06											826.995	32.5872								29.5	14.8549	111.953	29.5
316.315	-2.98507	309.31	-2.78104	372.689	-3.13675	-0.84387	-10.9703		-11.9737	2.10613e-05	-2.89835	0.000245259	-8.32318	8.24949e-06											1042.12	20.0344								29.75	14.8757	117.825	29.75
319.318	3.39573	312.312	0.70209	375.692	-8.45719	-0.625	-8.12503		-11.9021	2.20832e-05	-2.82751	0.000255598	-8.246	8.66684e-06											695.7	22.2083								30	14.8964	124.002	30
322.321	3.08699	315.315	3.76468	378.695	-6.51647	-0.55847	-7.26005		-11.8305	2.31508e-05	-2.75667	0.000266329	-8.16882	9.1036e-06											1396.45	44.3824								30.25	14.9169	130.501	30.25
325.324	-1.96176	318.318	-4.67874	381.698	-3.56621	-0.82347	-10.7051		-11.7589	2.42659e-05	-2.68584	0.000277464	-8.09164	9.56061e-06											588.935	19.2056								30.5	14.9372	137.337	30.5
328.327	-0.81788	321.322	-6.16493	384.701	-5.27547	-1.05563	-13.7231		-11.6872	2.54304e-05	-2.615	0.000289017	-8.01446	1.00387e-05											480.518	19.0084								30.75	14.9574	144.527	30.75
331.33	6.28923	324.325	-6.81026	387.704	-7.99433	-1.15038	-14.955		-11.6156	2.66463e-05	-2.54417	0.000301001	-7.93727	1.05388e-05											516.762	10.2467								31	14.9773	152.092	31
334.333	-1.89407	327.328	-6.23228	390.707	-9.97542	-0.63581	-8.26551		-11.544	2.79155e-05	-2.47333	0.000313429	-7.86009	1.10617e-05											409.829	12.9331								31.25	14.9972	160.049	31.25
337.336	-7.63085	330.33	-7.48926	393.71	-6.598	-0.15111	-1.96446		-11.4723	2.92403e-05	-2.40249	0.000326316	-7.78291	1.16084e-05											406.585	8.96373								31.5	15.0169	168.42	31.5
340.339	-2.28214	333.334	-4.73234	396.713	-12.5785	-0.10847	-1.41011		-11.4007	3.06228e-05	-2.33166	0.000339676	-7.70573	1.21799e-05											981.474	18.5046								31.75	15.0364	177.225	31.75
343.342	0.19961	336.336	-7.17426	399.716	-13.8219	-0.19725	-2.56429		-11.3291	3.20652e-05	-2.26082	0.000353524	-7.62855	1.27772e-05											1394.9	22.0276								32	15.0557	186.487	32
346.345	0.88477	339.34	-6.94033	402.719	-6.05671	-0.40849	-5.31043		-11.2574	3.35699e-05	-2.18998	0.000367874	-7.55137	1.34014e-05											330.101	10.7546								32.25	15.0749	196.231	32.25
349.348	1.83753	342.343	-0.62853	405.722	-4.69844	-0.64662	-8.40609		-11.1858	3.51393e-05	-2.11915	0.000382743	-7.47419	1.40535e-05											674.406	23.1662								32.5	15.094	206.48	32.5
352.351	0.42024	345.346	-3.49088	408.725	-13.4747	-0.97436	-12.6666		-11.1142	3.67758e-05	-2.04831	0.000398146	-7.39701	1.47346e-05											703.128	24.1325								32.75	15.1129	217.262	32.75
355.354	2.13749	348.349	-3.83043	411.728	-15.5723	-1.05119	-13.6655		-11.0425	3.84821e-05	-1.97748	0.000414099	-7.31983	1.54459e-05											380.801	25.1587								33	15.1317	228.604	33
358.357	-1.57339	351.351	-3.71116	414.731	-15.8837	-0.70687	-9.1893		-10.9709	4.02607e-05	-1.90664	0.000430619	-7.24265	1.61887e-05											293.694	22.9866								33.25	15.1503	240.535	33.25
361.36	-0.58245	354.355	-5.88548	417.734	-13.5159	-0.56267	-7.31474		-10.8993	4.21145e-05	-1.8358	0.000447722	-7.16547	1.69641e-05											1031.73	29.5674								33.5	15.1688	253.086	33.5
364.363	1.09662	357.358	-7.71584	420.737	-10.7598	-0.67834	-8.81843		-10.8276	4.40462e-05	-1.76497	0.000465426	-7.08829	1.77734e-05											943.527	19.6758								33.75	15.1872	266.288	33.75
367.366	-7.69834	360.361	-4.92073	423.74	-12.5855	-0.57596	-7.48749		-10.756	4.60587e-05	-1.69413	0.000483748	-7.01111	1.86179e-05											596.986	15.9426								34	15.2054	280.176	34
370.369	-8.04526	363.364	-6.10125	426.743	-18.5272	-0.77227	-10.0395		-10.6844	4.81552e-05	-1.6233	0.000502706	-6.93393	1.94991e-05											447.122	13.5594								34.25	15.2235	294.785	34.25
373.372	-3.04051	366.367	-8.50488	429.746	-15.577	-0.84014	-10.9218		-10.6127	5.03386e-05	-1.55246	0.000522319	-6.85675	2.04183e-05											896.111	27.1159								34.5	15.2415	310.153	34.5
376.375	-4.41963	369.37	-13.2404	432.749	-7.34584	-0.92594	-12.0372		-10.5411	5.26121e-05	-1.48162	0.000542604	-6.77957	2.13771e-05											539.171	20.3191								34.75	15.2593	326.319	34.75
379.378	-8.47447	372.373	-14.3061	435.752	-10.5695	-0.71603	-9.30843		-10.4695	5.49791e-05	-1.41079	0.000563582	-6.70239	2.23768e-05											971.069	15.775								35	15.277	343.324	35
382.381	-5.95454	375.376	-8.56771	438.755	-8.93941	-1.04974	-13.6466		-10.3978	5.7443e-05	-1.33995	0.000585271	-6.6252	2.34192e-05											763.625	25.1552								35.25	15.2946	361.213	35.25
385.384	-7.06596	378.379	-2.71452	441.758	-10.0662	-1.0758	-13.9853		-10.3262	6.00073e-05	-1.26911	0.000607691	-6.54802	2.45057e-05											545.029	15.6268								35.5	15.312	380.031	35.5
388.387	-9.05663	381.382	-4.08616	444.761	-5.67926	-1.27211	-16.5374		-10.2546	6.26755e-05	-1.19828	0.000630862	-6.47084	2.56381e-05											778.024	13.8125								35.75	15.3293	399.826	35.75
391.39	-3.7461	384.385	-11.4974	447.764	-12.6694	-0.88597	-11.5177		-10.1829	6.54515e-05	-1.12744	0.000654805	-6.39366	2.68181e-05											1252.66	21.2038								36	15.3465	420.648	36
394.393	3.09341	387.388	-10.7284	450.767	-5.79729	-0.88216	-11.4681		-10.1113	6.83389e-05	-1.05661	0.00067954	-6.31648	2.80474e-05											1073.23	31.7283								36.25	15.3636	442.553	36.25
397.396	-6.3131	390.39	-13.7819	453.77	-2.14809	-0.99484	-12.9329		-10.0397	7.13419e-05	-0.98577	0.000705089	-6.2393	2.93279e-05											640.315	12.0877								36.5	15.3806	465.594	36.5
400.399	-5.43681	393.394	-7.43177	456.773	-11.3515	-0.82973	-10.7866		-9.96805	7.44644e-05	-0.91493	0.000731473	-6.16212	3.06615e-05											1028.21	27.2716								36.75	15.3974	489.833	36.75
403.402	-2.72575	396.397	-6.8156	459.776	-8.01291	-0.7393	-9.61094		-9.89642	7.77105e-05	-0.8441	0.000758714	-6.08494	3.20502e-05											340.462	18.1653								37	15.4142	515.33	37
406.405	-7.23932	399.4	-10.4425	462.779	-10.6929	-1.34183	-17.4438		-9.82479	8.10847e-05	-0.77326	0.000786835	-6.00776	3.34959e-05											878.54	14.4721								37.25	15.4308	542.151	37.25
409.408	-6.36303	402.403	-16.6307	465.782	-16.1299	-1.21556	-15.8023		-9.75316	8.45913e-05	-0.70243	0.000815857	-5.93058	3.50006e-05											913.487	32.5351								37.5	15.4473	570.365	37.5
412.411	-12.0616	405.406	-11.1215	468.785	-12.17	-1.10421	-14.3548		-9.68152	8.82349e-05	-0.63159	0.000845805	-5.8534	3.65667e-05											408.303	22.4364								37.75	15.4637	600.045	37.75
415.414	-10.1151	408.409	-13.6016	471.788	-17.8399	-0.49108	-6.384		-9.60989	9.20202e-05	-0.56075	0.0008767	-5.77622	3.81962e-05											875.729	38.9906								38	15.48	631.265	38
418.417	-12.6791	411.412	-10.6537	474.791	-15.3556	-0.26624	-3.46109		-9.53826	9.59519e-05	-0.48992	0.000908568	-5.69904	3.98914e-05											1072.6	23.6999								38.25	15.4962	664.107	38.25
421.42	-13.2171	414.415	-17.6827	477.794	-15.7447	-0.38787	-5.04234		-9.46663	0.000100035	-0.41908	0.000941432	-5.62186	4.16546e-05											769.551	14.6062								38.5	15.5123	698.655	38.5
424.423	-11.1176	417.418	-19.7423	480.797	-18.6965	-0.91274	-11.8657		-9.395	0.000104275	-0.34824	0.000975316	-5.54468	4.34884e-05											1539.55	54.0611								38.75	15.5283	734.996	38.75
427.426	-12.2292	420.421	-18.247	483.8	-18.3478	-0.79842	-10.3794		-9.32337	0.000108676	-0.27741	0.00101	-5.4675	4.5395e-05											421.7	13.2221								39	15.5442	773.225	39
430.429	-3.05777	423.424	-16.5223	486.803	-14.0385	-0.7946	-10.3298		-9.25173	0.000113244	-0.20657	0.00105	-5.39032	4.73772e-05											636.938	16.8312								39.25	15.56	813.439	39.25
433.432	-5.62181	426.427	-14.53	489.806	-10.8164	-0.97598	-12.6877		-9.1801	0.000117985	-0.13574	0.00108	-5.31313	4.94375e-05											1227.65	28.6062								39.5	15.5756	855.742	39.5
436.435	-3.75172	429.43	-12.8052	492.809	-4.44912	-1.4202	-18.4626		-9.10847	0.000122904	-0.0649	0.00112	-5.23595	5.15786e-05											1099.68	20.6828								39.75	15.5912	900.241	39.75
439.438	-3.60174	432.433	-10.5071	495.812	-5.34297	-1.1864	-15.4232		-9.03684	0.000128007	0.00594	0.00116	-5.15877	5.38033e-05											910.424	30.658								40	15.6067	947.052	40
442.441	-3.18417	435.436	-19.3328	498.815	-11.5953	-0.88688	-11.5295		-8.96521	0.000133299	0.07677	0.0012	-5.08159	5.61145e-05											938.544	17.0714								40.25	15.6221	996.293	40.25
445.444	1.40005	438.439	-18.5637	501.818	-10.5477	-0.78749	-10.2374		-8.89358	0.000138788	0.14761	0.00124	-5.00441	5.85152e-05											836.958	25.1002								40.5	15.6373	1048.09	40.5
448.447	1.43537	441.442	-18.712	504.821	-14.2761	-1.4408	-18.7304		-8.82194	0.000144479	0.21844	0.00129	-4.92723	6.10083e-05											798.345	40.3999								40.75	15.6525	1102.58	40.75
451.45	8.54248	444.445	-21.0393	507.824	-11.9083	-1.26972	-16.5064		-8.75031	0.000150379	0.28928	0.00133	-4.85005	6.35969e-05											683.596	49.7062								41	15.6677	1159.9	41
454.453	1.39127	447.448	-20.9965	510.827	-15.2872	-1.20019	-15.6025		-8.67868	0.000156494	0.36012	0.00138	-4.77287	6.62844e-05											1180.4	63.5281								41.25	15.6827	1220.19	41.25
457.456	1.27375	450.451	-17.9339	513.83	-15.754	-1.15158	-14.9705		-8.60705	0.000162831	0.43095	0.00142	-4.69569	6.90739e-05											1383.02	35.108								41.5	15.6976	1283.62	41.5
460.459	2.494	453.454	-21.3697	516.833	-9.19252	-1.13582	-14.7657		-8.53542	0.000169396	0.50179	0.00147	-4.61851	7.19689e-05											376.683	18.0048								41.75	15.7124	1350.34	41.75
463.462	3.02623	456.457	-21.2505	519.836	-11.7172	-0.88708	-11.5321		-8.46378	0.000176198	0.57263	0.00152	-4.54133	7.49728e-05											1425.58	45.3576								42	15.7271	1420.52	42
466.465	4.89642	459.46	-17.4615	522.839	-15.4068	-0.83548	-10.8613		-8.39215	0.000183242	0.64346	0.00157	-4.46415	7.80892e-05											800.522	26.2895								42.25	15.7418	1494.35	42.25
469.468	1.0327	462.463	-12.5258	525.842	-20.572	-0.80479	-10.4622		-8.32052	0.000190538	0.7143	0.00162	-4.38697	8.13218e-05											375.124	17.0329								42.5	15.7564	1572.01	42.5
472.471	-0.15529	465.466	-22.0778	528.845	-12.6126	-0.99513	-12.9366		-8.24889	0.000198091	0.78513	0.00168	-4.30979	8.46744e-05											506.497	49.2667								42.75	15.7708	1653.71	42.75
475.474	1.44731	468.469	-26.1634	531.848	-10.4778	-1.11079	-14.4402		-8.17726	0.00020591	0.85597	0.00173	-4.23261	8.81508e-05											1017.87	21.1307								43	15.7852	1739.65	43
478.477	2.51473	471.472	-23.0243	534.851	-6.32379	-1.1697	-15.2061		-8.10563	0.000214003	0.92681	0.00179	-4.15543	9.1755e-05											750.834	29.3576								43.25	15.7995	1830.05	43.25
481.48	-1.04322	474.475	-25.2751	537.854	-12.615	-1.28835	-16.7486		-8.03399	0.000222378	0.99764	0.00185	-4.07824	9.5491e-05											442.648	23.2629								43.5	15.8138	1925.15	43.5
484.483	3.34987	477.478	-22.136	540.857	-14.7126	-1.20688	-15.6895		-7.96236	0.000231043	1.06848	0.00191	-4.00106	9.93632e-05											321.288	43.7193								43.75	15.8279	2025.18	43.75
487.486	-0.43738	480.481	-17.8501	543.86	-11.4128	-1.59734	-20.7654		-7.89073	0.000240006	1.13931	0.00197	-3.92388	0.000103376											626.772	11.6573								44	15.842	2130.41	44
490.489	-1.24312	483.484	-21.0948	546.863	-6.44338	-1.17237	-15.2409		-7.8191	0.000249277	1.21015	0.00203	-3.8467	0.000107533											996.667	21.3387								44.25	15.856	2241.11	44.25
493.492	4.52612	486.487	-23.9572	549.866	-12.0356	-1.08792	-14.1429		-7.74747	0.000258864	1.28099	0.0021	-3.76952	0.00011184											804.204	17.3628								44.5	15.8699	2357.55	44.5
496.495	2.26786	489.49	-21.0857	552.869	-12.8518	-0.79437	-10.3269		-7.67584	0.000268776	1.35182	0.00216	-3.69234	0.0001163											1021.02	16.3227								44.75	15.8837	2480.04	44.75
499.498	-2.05458	492.493	-18.7494	555.872	-3.96059	-1.01757	-13.2284		-7.6042	0.000279023	1.42266	0.00223	-3.61516	0.000120919											625.882	8.29126								45	15.8975	2608.89	45
502.501	-0.45198	495.496	-27.2692	558.875	-14.0959	-0.73598	-9.5677		-7.53257	0.000289614	1.4935	0.0023	-3.53798	0.000125702											1137.58	22.3106								45.25	15.9112	2744.44	45.25
505.504	-5.34789	498.499	-29.4435	561.878	-13.9025	-1.22799	-15.9638		-7.46094	0.000300558	1.56433	0.00237	-3.4608	0.000130654											1233.48	27.4119								45.5	15.9248	2887.02	45.5
508.507	-0.87834	501.502	-27.7952	564.881	-9.98151	-0.86575	-11.2548		-7.38931	0.000311865	1.63517	0.00245	-3.38362	0.000135779											1389.57	49.4847								45.75	15.9383	3037	45.75
511.51	-3.86291	504.505	-8.48649	567.884	-9.67165	-0.88285	-11.477		-7.31768	0.000323546	1.706	0.00252	-3.30644	0.000141083											1050.73	18.6168								46	15.9518	3194.78	46
514.513	-0.84597	507.508	-3.66549	570.887	-15.4969	-0.60424	-7.85517		-7.24605	0.00033561	1.77684	0.0026	-3.22926	0.000146571											1404.47	27.5383								46.25	15.9651	3360.75	46.25
517.516	-1.6899	510.511	-7.75115	573.89	-19.6913	-0.84834	-11.0284		-7.17441	0.000348068	1.84768	0.00268	-3.15208	0.00015225											1294.4	20.2413								46.5	15.9784	3535.34	46.5
520.519	-2.99244	513.514	-3.42696	576.893	-18.6048	-0.55779	-7.25123		-7.10278	0.000360931	1.91851	0.00276	-3.0749	0.000158124											1072.25	31.4769								46.75	15.9917	3718.99	46.75
523.522	-1.96331	516.517	-0.59367	579.896	-10.0242	-1.07369	-13.958		-7.03115	0.000374209	1.98935	0.00284	-2.99772	0.000164199											999.341	23.487								47	16.0049	3912.18	47
526.525	3.19437	519.52	-0.09225	582.899	-12.2771	-1.21326	-15.7723		-6.95952	0.000387914	2.06018	0.00293	-2.92054	0.000170481											1225.78	43.8258								47.25	16.0179	4115.41	47.25
529.528	1.39483	522.523	-0.4317	585.902	-11.1907	-0.85998	-11.1797		-6.88789	0.000402056	2.13102	0.00301	-2.84336	0.000176977											1705.93	26.6364								47.5	16.031	4329.18	47.5
532.531	0.47443	525.526	-1.22987	588.905	-8.39571	-0.438	-5.69402		-6.81625	0.000416647	2.20186	0.0031	-2.76617	0.000183692											436.809	19.4976								47.75	16.0439	4554.06	47.75
535.534	2.57394	528.529	-1.64579	591.908	-17.4438	-0.41328	-5.37266		-6.74462	0.000431699	2.27269	0.00319	-2.68899	0.000190633											519.255	23.0966								48	16.0568	4790.62	48
538.537	-2.09257	531.532	-4.0877	594.911	-12.9792	-0.86348	-11.2252		-6.67299	0.000447223	2.34353	0.00329	-2.61181	0.000197806											651.459	13.205								48.25	16.0697	5039.46	48.25
541.54	-0.03125	534.535	-0.7957	597.914	-14.4943	-0.7611	-9.89425		-6.60136	0.000463232	2.41437	0.00338	-2.53463	0.000205218											800.755	15.5046								48.5	16.0824	5301.23	48.5
544.543	-3.39807	537.538	-5.18723	600.917	-13.2137	-0.48249	-6.2724		-6.52973	0.000479738	2.4852	0.00348	-2.45745	0.000212877											1195.86	46.7675								48.75	16.0951	5576.59	48.75
547.546	9.17536	540.541	5.17665	603.92	-13.098	-1.15372	-14.9983		-6.4581	0.000496753	2.55604	0.00358	-2.38027	0.000220787											457.379	32.2204								49	16.1077	5866.25	49
550.549	5.38811	543.544	-3.45789	606.923	-16.4381	-1.87871	-24.4232		-6.38646	0.00051429	2.62687	0.00368	-2.30309	0.000228958											411.855	23.2741								49.25	16.1203	6170.95	49.25
553.552	0.41583	546.547	-3.79734	609.926	-12.2453	-1.31037	-17.0348		-6.31483	0.000532362	2.69771	0.00378	-2.22591	0.000237396											221.933	15.0307								49.5	16.1328	6491.47	49.5
556.555	0.68046	549.55	-1.07881	612.929	-16.9056	-0.63152	-8.20978		-6.2432	0.000550982	2.76855	0.00389	-2.14873	0.000246109											232.831	10.2359								49.75	16.1453	6828.64	49.75
559.558	3.39162	552.553	0.26367	615.932	-12.441	-0.57992	-7.539		-6.17157	0.000570163	2.83938	0.004	-2.07155	0.000255103											206.768	19.4938								50	16.1576	7183.32	50
562.561	2.81529	555.556	2.56177	618.935	-11.7428	-0.82999	-10.7899		-6.09994	0.000589918	2.91022	0.00411	-1.99437	0.000264388											164.383	15.7052								50.25	16.1699	7556.42	50.25
565.564	4.60901	558.559	3.56029	621.938	-15.5489	-0.76943	-10.0026		-6.02831	0.000610262	2.98105	0.00422	-1.91719	0.00027397											144.442	11.2293								50.5	16.1822	7948.9	50.5
568.567	-0.09577	561.562	1.99753	624.941	-14.113	-0.73277	-9.52598		-5.95667	0.000631209	3.05189	0.00434	-1.84001	0.000283859											163.559	11.8008								50.75	16.1944	8361.75	50.75
571.57	4.56491	564.565	-1.01776	627.944	-15.9387	-1.15309	-14.9902		-5.88504	0.000652772	3.12273	0.00446	-1.76283	0.000294062											274.249	21.2147								51	16.2065	8796.05	51
574.573	-1.05721	567.568	-2.15999	630.947	-16.2502	-0.8476	-11.0188		-5.81341	0.000674965	3.19356	0.00458	-1.68565	0.000304588											254.914	19.4021								51.25	16.2186	9252.9	51.25
577.576	1.65394	570.571	5.22219	633.95	-5.72807	-0.50627	-6.58152		-5.74178	0.000697804	3.2644	0.0047	-1.60847	0.000315445											125.838	12.1828								51.5	16.2306	9733.48	51.5
580.579	3.21826	573.574	6.87045	636.953	-12.757	-0.42779	-5.56122		-5.67015	0.000721302	3.33524	0.00483	-1.53129	0.000326642											168.232	29.6079								51.75	16.2426	10239	51.75
583.582	5.58536	576.577	1.40874	639.956	-13.1849	-0.6002	-7.80263		-5.59852	0.000745475	3.40607	0.00495	-1.4541	0.000338189											316.919	20.37								52	16.2545	10770.8	52
586.585	1.18645	579.58	4.93005	642.959	-14.7389	-0.18718	-2.43339		-5.52688	0.000770338	3.47691	0.00508	-1.37692	0.000350094											331.387	27.4373								52.25	16.2663	11330.2	52.25
589.588	1.79514	582.583	-3.16931	645.962	-13.4194	-0.35363	-4.59714		-5.45525	0.000795907	3.54774	0.00522	-1.29974	0.000362367											331.769	20.7468								52.5	16.2781	11918.6	52.5
592.591	-0.88365	585.586	-5.64951	648.965	-15.6335	-0.20047	-2.60614		-5.38362	0.000822195	3.61858	0.00535	-1.22256	0.000375017											312.102	13.7721								52.75	16.2898	12537.7	52.75
595.594	4.04463	588.589	-4.91859	651.968	-14.2752	-0.3699	-4.80867		-5.31199	0.000849221	3.68942	0.00549	-1.14538	0.000388055											151.795	19.7596								53	16.3015	13188.8	53
598.597	2.16861	591.592	-2.96455	654.971	-19.2074	-0.41985	-5.4581		-5.24036	0.000876998	3.76025	0.00563	-1.0682	0.00040149											439.466	20.1832								53.25	16.3131	13873.8	53.25
601.6	1.2865	594.595	-2.76881	657.974	-16.1795	-0.80733	-10.4953		-5.16872	0.000905543	3.83109	0.00577	-0.99102	0.000415332											136.799	15.663								53.5	16.3247	14594.3	53.5
604.603	0.21327	597.598	-3.37595	660.977	-11.9866	-0.76469	-9.94091		-5.09709	0.000934873	3.90192	0.00592	-0.91384	0.000429592											178.941	15.1616								53.75	16.3362	15352.3	53.75
607.606	-3.57409	600.601	-3.79187	663.98	-13.6571	-0.98488	-12.8035		-5.02546	0.000965003	3.97276	0.00607	-0.83666	0.00044428											238.848	15.2372								54	16.3476	16149.6	54
610.609	-4.1886	603.604	-5.39282	666.983	-15.8323	-0.76304	-9.91946		-4.95383	0.00099595	4.0436	0.00622	-0.75948	0.000459407											364.429	43.6251								54.25	16.359	16988.3	54.25
613.612	-0.94226	606.607	-4.73837	669.986	-18.3182	-0.87571	-11.3842		-4.8822	0.00103	4.11443	0.00637	-0.6823	0.000474984											184.653	25.6281								54.5	16.3704	17870.6	54.5
616.615	-4.42373	609.61	-3.73995	672.989	-14.3195	-0.51049	-6.63631		-4.81057	0.00106	4.18527	0.00653	-0.60512	0.000491023											227.9	13.5764								54.75	16.3817	18798.7	54.75
619.618	-4.61782	612.613	-3.50603	675.992	-19.2516	-0.7516	-9.77076		-4.73893	0.00109	4.25611	0.00669	-0.52794	0.000507534											187.119	12.8214								55	16.3929	19775	55
622.621	-7.75523	615.616	-3.38686	678.995	-17.2721	-0.69103	-8.98343		-4.6673	0.00113	4.32694	0.00685	-0.45076	0.000524529											197.742	9.88958								55.25	16.4041	20802	55.25
625.624	-5.08235	618.619	7.28281	681.998	-13.4676	-0.6693	-8.70095		-4.59567	0.00116	4.39778	0.00702	-0.37358	0.000542021											137.45	15.1657								55.5	16.4153	21882.4	55.5
628.627	-9.82533	621.622	4.49683	685.001	-19.021	-0.86262	-11.2141		-4.52404	0.0012	4.46861	0.00718	-0.2964	0.00056002											169.109	19.3067								55.75	16.4264	23018.8	55.75
631.63	-2.83287	624.625	4.80722	688.004	-16.1484	-0.82895	-10.7763		-4.45241	0.00124	4.53945	0.00736	-0.21922	0.00057854											279.244	27.5001								56	16.4374	24214.3	56
634.633	-2.56824	627.628	4.54424	691.007	-13.1593	-1.08201	-14.0661		-4.38078	0.00127	4.61029	0.00753	-0.14203	0.000597593											339.708	10.2229								56.25	16.4484	25471.8	56.25
637.636	-3.67966	630.631	0.64971	694.01	-18.7127	-0.45393	-5.90109		-4.30914	0.00131	4.68112	0.0077	-0.06485	0.000617192											233.846	34.9805								56.5	16.4594	26794.6	56.5
640.639	0.52231	633.634	1.07476	697.013	-17.005	-0.01702	-0.22121		-4.23751	0.00135	4.75196	0.00788	0.01233	0.000637349											143.489	15.9343								56.75	16.4703	28186.2	56.75
643.642	6.44439	636.637	-3.69893	700.016	-15.4137	-0.45825	-5.9573		-4.16588	0.0014	4.82279	0.00806	0.08951	0.000658078											311.455	21.2695								57	16.4811	29650	57
646.645	-0.09517	639.64	-4.19132	703.019	-16.2687	-0.556	-7.22801		-4.09425	0.00144	4.89363	0.00825	0.16669	0.000679392											178.949	10.0353								57.25	16.4919	31189.8	57.25
649.648	2.92177	642.643	-4.91312	706.022	-20.1136	-0.37297	-4.84862		-4.02262	0.00148	4.96447	0.00844	0.24387	0.000701305											312.981	12.5057								57.5	16.5027	32809.6	57.5
652.651	0.20479	645.646	-3.07373	709.025	-16.7751	-0.73954	-9.61401		-3.95098	0.00152	5.0353	0.00863	0.32105	0.00072383											176.671	22.2682								57.75	16.5134	34513.5	57.75
655.654	-3.2385	648.649	-5.51564	712.028	-6.83544	-0.673	-8.74903		-3.87935	0.00157	5.10614	0.00882	0.39823	0.000746983											213.293	25.2587								58	16.5241	36305.9	58
658.657	-3.43249	651.652	0.91091	715.031	-7.06919	-0.30778	-4.00108		-3.80772	0.00162	5.17698	0.00901	0.47541	0.000770776											137.383	25.573								58.25	16.5347	38191.4	58.25
661.66	4.97431	654.655	2.44452	718.034	-7.03114	-0.83265	-10.8244		-3.73609	0.00166	5.24781	0.00921	0.55259	0.000795225											325.973	14.7564								58.5	16.5453	40174.7	58.5
664.663	-5.08205	657.658	-0.37964	721.037	-7.80851	-0.77806	-10.1147		-3.66446	0.00171	5.31865	0.00942	0.62977	0.000820344											254.281	18.2738								58.75	16.5558	42261.1	58.75
667.666	-1.18596	660.661	-0.03107	724.04	-10.1002	-0.76528	-9.9487		-3.59283	0.00176	5.38948	0.00962	0.70695	0.000846149											97.8032	17.1332								59	16.5663	44455.9	59
670.669	2.93953	663.664	-0.44699	727.043	-10.101	-0.84809	-11.0252		-3.52119	0.00181	5.46032	0.00983	0.78413	0.000872654											161.613	17.6113								59.25	16.5767	46764.6	59.25
673.672	-0.19788	666.667	5.32973	730.046	-2.84064	-0.43806	-5.69475		-3.44956	0.00187	5.53116	0.01004	0.86131	0.000899876											140.73	18.7271								59.5	16.5871	49193.2	59.5
676.675	3.50708	669.67	-2.76963	733.049	-2.80259	-0.88527	-11.5085		-3.37793	0.00192	5.60199	0.01025	0.93849	0.00092783											198.964	26.3952								59.75	16.5975	51747.9	59.75
679.678	2.24273	672.673	-0.31869	736.052	-13.365	-0.91133	-11.8473		-3.3063	0.00197	5.67283	0.01046	1.01567	0.000956532											130.798	23.4745								60	16.6078	54435.3	60
682.681	7.9355	675.676	4.46422	739.055	-5.0951	-0.69843	-9.0796		-3.23467	0.00203	5.74366	0.01068	1.09286	0.000985998											166.165	21.0906								60.25	16.618	57262.2	60.25
685.684	1.28129	678.679	1.67824	742.058	-2.72725	-0.75436	-9.80669		-3.16304	0.00209	5.8145	0.0109	1.17004	0.00102											147.257	18.0177								60.5	16.6283	60236	60.5
688.687	1.92817	681.682	-3.51598	745.061	1.65972	-0.95963	-12.4752		-3.0914	0.00214	5.88534	0.01113	1.24722	0.00105											221.727	45.7309								60.75	16.6384	63364.2	60.75
691.69	-3.50283	684.685	2.52833	748.064	-3.58305	-0.80648	-10.4842		-3.01977	0.0022	5.95617	0.01136	1.3244	0.00108											164.297	16.9473								61	16.6486	66654.8	61
694.693	2.57219	687.688	3.98547	751.067	-6.30192	-0.94305	-12.2596		-2.94814	0.00227	6.02701	0.01159	1.40158	0.00111											284.253	17.3533								61.25	16.6587	70116.4	61.25
697.696	0.69617	690.691	4.52517	754.07	-10.4963	-0.64652	-8.4047		-2.87651	0.00233	6.09785	0.01182	1.47876	0.00115											457.478	24.0946								61.5	16.6687	73757.7	61.5
700.699	-5.61408	693.694	1.28048	757.073	-8.63323	-0.95335	-12.3935		-2.80488	0.00239	6.16868	0.01205	1.55594	0.00118											325.503	22.6001								61.75	16.6788	77588.1	61.75
703.702	-5.80806	696.697	-3.2638	760.076	-9.37177	-0.98537	-12.8099		-2.73325	0.00246	6.23952	0.01229	1.63312	0.00122											166.188	25.527								62	16.6887	81617.4	62
706.705	-0.23004	699.7	-6.47031	763.079	-7.12041	-1.03234	-13.4204		-2.66161	0.00252	6.31035	0.01253	1.7103	0.00125											142.494	11.7359								62.25	16.6987	85855.9	62.25
709.708	5.23342	702.703	-4.40152	766.082	-6.77175	-0.90009	-11.7012		-2.58998	0.00259	6.38119	0.01278	1.78748	0.00129											278.578	16.2335								62.5	16.7086	90314.6	62.5
712.711	6.10971	705.706	-0.57433	769.085	-11.0049	-0.63044	-8.19577		-2.51835	0.00266	6.45203	0.01302	1.86466	0.00133											254.318	20.4672								62.75	16.7184	95004.8	62.75
715.714	-0.62107	708.709	-0.56981	772.088	-5.45308	-0.32794	-4.26328		-2.44672	0.00273	6.52286	0.01327	1.94184	0.00137											222.05	14.633								63	16.7282	99938.6	63
718.717	1.73808	711.712	2.11054	775.091	-7.16237	-0.71542	-9.30044		-2.37509	0.0028	6.5937	0.01352	2.01902	0.00141											181.128	23.8392								63.25	16.738	105129	63.25
721.72	3.01961	714.715	4.79098	778.094	-12.0557	-0.68771	-8.94019		-2.30345	0.00288	6.66453	0.01378	2.0962	0.00145											350.605	18.3209								63.5	16.7477	110588	63.5
724.723	5.63901	717.718	2.80779	781.097	-14.6968	-0.54053	-7.02686		-2.23182	0.00295	6.73537	0.01403	2.17338	0.00149											496.089	34.1209								63.75	16.7575	116331	63.75
727.726	4.01529	720.721	1.24503	784.1	-8.83435	-0.73684	-9.5789		-2.16019	0.00303	6.80621	0.01429	2.25056	0.00153											268.404	24.2129								64	16.7671	122372	64
730.729	5.18207	723.724	0.82911	787.103	0.6393	-0.83458	-10.8495		-2.08856	0.00311	6.87704	0.01456	2.32774	0.00158											396.681	9.32746								64.25	16.7767	128727	64.25
733.732	0.4238	726.727	-2.10971	790.106	-6.81677	-0.63961	-8.3149		-2.01693	0.00319	6.94788	0.01482	2.40493	0.00162											537.234	21.8028								64.5	16.7863	135412	64.5
736.735	0.86436	729.73	-0.42327	793.109	-5.57499	-0.94345	-12.2648		-1.9453	0.00327	7.01872	0.01509	2.48211	0.00167											162.228	38.7057								64.75	16.7959	142445	64.75
739.738	5.395	732.733	5.85035	796.112	-2.04226	-0.73354	-9.53601		-1.87366	0.00335	7.08955	0.01536	2.55929	0.00171											166.325	34.6042								65	16.8054	149842	65
742.741	0.75148	735.736	-0.18473	799.115	-2.31484	-0.15325	-1.9923		-1.80203	0.00344	7.16039	0.01563	2.63647	0.00176											478.313	37.388								65.25	16.8149	157624	65.25
745.744	-1.36923	738.739	0.39315	802.118	-3.82997	-0.28684	-3.72887		-1.7304	0.00353	7.23122	0.0159	2.71365	0.00181											165.9	36.8362								65.5	16.8243	165809	65.5
748.747	0.37101	741.742	-0.18176	805.121	-5.38394	-1.06261	-13.8139		-1.65877	0.00361	7.30206	0.01618	2.79083	0.00186											269.456	25.2026								65.75	16.8337	174420	65.75
751.75	5.09277	744.745	-5.31016	808.124	-6.23897	-0.8288	-10.7744		-1.58714	0.0037	7.3729	0.01646	2.86801	0.00192											427.975	44.8975								66	16.8431	183478	66
754.753	3.31621	747.748	-5.27802	811.127	-12.8408	-0.61591	-8.00686		-1.51551	0.00379	7.44373	0.01674	2.94519	0.00197											640.138	39.4738								66.25	16.8524	193006	66.25
757.756	2.26587	750.751	-3.94619	814.13	-9.54103	-0.84508	-10.986		-1.44387	0.00389	7.51457	0.01703	3.02237	0.00202											205.128	14.648								66.5	16.8617	203029	66.5
760.759	-1.19271	753.754	0.09965	817.133	-11.9104	-0.77556	-10.0822		-1.37224	0.00398	7.5854	0.01731	3.09955	0.00208											155.322	24.9989								66.75	16.871	213573	66.75
763.762	1.08262	756.757	-5.25806	820.136	-5.62079	-0.63434	-8.24645		-1.30061	0.00408	7.65624	0.0176	3.17673	0.00214											184.892	17.5993								67	16.8802	224664	67
766.765	-0.57928	759.76	-1.32687	823.139	-6.90295	-0.52301	-6.79907		-1.22898	0.00418	7.72708	0.01789	3.25391	0.00219											222.418	21.0757								67.25	16.8894	236331	67.25
769.768	-3.42621	762.763	-1.90638	826.142	0.27976	-0.71334	-9.27345		-1.15735	0.00428	7.79791	0.01819	3.33109	0.00225											214.755	13.4773								67.5	16.8986	248604	67.5
772.771	-1.6096	765.766	0.76331	829.145	-6.05025	-0.92758	-12.0585		-1.08571	0.00438	7.86875	0.01848	3.40827	0.00232											231.967	26.5514								67.75	16.9077	261515	67.75
775.774	-3.53909	768.769	0.75727	832.148	-6.43932	-0.60715	-7.89291		-1.01408	0.00448	7.93959	0.01878	3.48545	0.00238											276.416	15.7895								68	16.9168	275096	68
778.777	-4.51296	771.772	5.45296	835.151	-8.26509	-0.224	-2.91198		-0.94245	0.00459	8.01042	0.01908	3.56263	0.00244											386.033	23.2278								68.25	16.9259	289382	68.25
781.78	-0.78501	774.775	4.41473	838.154	-7.60576	-0.3546	-4.60976		-0.87082	0.0047	8.08126	0.01938	3.63981	0.00251											195.818	14.7975								68.5	16.9349	304410	68.5
784.783	1.03161	777.778	-0.02555	841.157	-8.77143	-0.77493	-10.0741		-0.79919	0.00481	8.15209	0.01969	3.717	0.00257											214.094	18.4015								68.75	16.9439	320218	68.75
787.786	8.69689	780.781	1.80318	844.16	-5.00571	-0.86072	-11.1894		-0.72756	0.00492	8.22293	0.01999	3.79418	0.00264											172.119	20.8386								69	16.9529	336848	69
790.789	5.08537	783.784	0.99436	847.163	-6.55968	-0.63588	-8.26647		-0.65592	0.00503	8.29377	0.0203	3.87136	0.00271											55.7152	13.4123								69.25	16.9618	354341	69.25
793.792	-2.50157	786.787	-1.91693	850.166	-8.42428	-0.59324	-7.71213		-0.58429	0.00514	8.3646	0.02061	3.94854	0.00278											96.5715	29.1963								69.5	16.9707	372742	69.5
796.795	-0.68496	789.79	2.81695	853.169	-6.21176	-0.86721	-11.2737		-0.51266	0.00526	8.43544	0.02092	4.02572	0.00286											115.022	15.8303								69.75	16.9795	392099	69.75
799.798	-3.03498	792.793	5.86899	856.172	0.97096	-0.85742	-11.1465		-0.44103	0.00538	8.50627	0.02123	4.1029	0.00293											102.299	36.3184								70	16.9884	412461	70
802.801	-0.33912	795.796	3.9516	859.175	-5.9415	-0.42947	-5.58315		-0.3694	0.0055	8.57711	0.02155	4.18008	0.00301											45.587	37.6135								70.25	16.9972	433881	70.25
805.804	-5.40316	798.799	2.11059	862.178	-5.90345	-0.75721	-9.84371		-0.29777	0.00562	8.64795	0.02187	4.25726	0.00308											345.362	21.4721								70.5	17.0059	456413	70.5
808.807	-3.12783	801.802	4.05408	865.181	-10.4861	-1.11182	-14.4537		-0.22613	0.00575	8.71878	0.02218	4.33444	0.00316											203.261	37.9028								71	17.0234	480115	70.75
811.81	1.32643	804.805	4.23906	868.184	-9.05021	-1.37085	-17.8211		-0.1545	0.00587	8.78962	0.0225	4.41162	0.00324											434.604	19.6427								72	17.0579	505048	71
814.813	3.02839	807.808	-0.58347	871.187	-13.9435	-0.39033	-5.0743		-0.08287	0.006	8.86046	0.02282	4.4888	0.00333											303.096	29.1673								73	17.092	531276	71.25
817.816	2.24564	810.811	3.08013	874.19	-6.06186	-0.3447	-4.48108		-0.01124	0.00613	8.93129	0.02315	4.56598	0.00341											261.863	13.3032								74	17.1256	558866	71.5
820.819	0.96599	813.814	1.27741	877.193	-7.34402	-0.75308	-9.79009		0.06039	0.00626	9.00213	0.02347	4.64316	0.0035											576.132	30.053								75	17.1587	587889	71.75
823.822	-0.23729	816.817	0.62142	880.196	-5.36447	-0.55512	-7.2166		0.13202	0.0064	9.07296	0.0238	4.72034	0.00359											180.924	34.8422								76	17.1914	618419	72
826.825	0.27974	819.82	-4.01008	883.199	-5.71472	-0.66481	-8.64253		0.20366	0.00653	9.1438	0.02412	4.79752	0.00368											256.284	18.3005								77	17.2237	650534	72.25
829.828	3.05198	822.823	-4.20724	886.202	1.468	-0.1592	-2.06962		0.27529	0.00667	9.21464	0.02445	4.8747	0.00377											232.724	23.0127								78	17.2555	684317	72.5
832.831	1.61956	825.826	3.58481	889.206	-1.40618	-1.21275	-15.7658		0.34692	0.00681	9.28547	0.02478	4.95189	0.00386											305.415	16.6177								79	17.287	719855	72.75
835.834	0.30383	828.829	7.66884	892.208	-5.21225	-1.29556	-16.8423		0.41855	0.00695	9.35631	0.02511	5.02907	0.00396											258.843	12.0924								80	17.3181	757238	73
838.837	-1.43244	831.832	4.68109	895.211	-9.75611	-1.12448	-14.6183		0.49018	0.0071	9.42714	0.02545	5.10625	0.00405											169.858	41.1817								81	17.3487
841.84	-7.02956	834.835	-0.37085	898.215	-8.90263	-1.13561	-14.7629		0.56182	0.00724	9.49798	0.02578	5.18343	0.00415											184.008	24.6105								82	17.379
844.843	-4.52281	837.838	2.91051	901.217	-8.70926	-0.5374	-6.98621		0.63345	0.00739	9.56882	0.02611	5.26061	0.00425											468.985	41.3644								84	17.4385
847.846	0.81281	840.841	5.69495	904.22	-10.8845	-0.60826	-7.90741		0.70508	0.00754	9.63965	0.02645	5.33779	0.00436											160.111	28.1988								86	17.4966
850.849	-0.35008	843.844	3.62463	907.224	-8.51666	-0.85535	-11.1195		0.77671	0.00769	9.71049	0.02678	5.41497	0.00446											376.735	21.0329								88	17.5534
853.852	-1.05426	846.847	-1.38911	910.226	-5.41105	-0.88439	-11.4971		0.84834	0.00784	9.78133	0.02712	5.49215	0.00457											152.393	15.4606								90	17.6089
856.855	-4.54902	849.85	-4.68265	913.23	-4.44108	-1.01798	-13.2338		0.91997	0.008	9.85216	0.02746	5.56933	0.00468											210.945	20.4941								92	17.6631
859.858	-5.71191	852.853	-0.75146	916.232	-21.6434	-0.5512	-7.16558		0.99161	0.00816	9.923	0.0278	5.64651	0.00479											211.23	17.3994								94	17.7162
862.861	-5.26924	855.856	1.80358	919.235	-18.3437	-0.65491	-8.51385		1.06324	0.00832	9.99383	0.02813	5.72369	0.0049											143.651	15.5902								96	17.7682
865.864	8.51422	858.859	3.17359	922.239	-20.5189	-1.19173	-15.4925		1.13487	0.00848	10.0647	0.02847	5.80087	0.00502											249.571	21.1361								98	17.8191
868.867	5.09603	861.862	5.65226	925.241	-16.5979	-1.15208	-14.977		1.2065	0.00864	10.1355	0.02881	5.87805	0.00513											398.433	22.8578								100	17.869
871.87	-1.18913	864.865	0.56205	928.245	-8.36676	-0.86152	-11.1998		1.27813	0.00881	10.2063	0.02915	5.95523	0.00525											438.748	22.2423								102	17.9179
874.873	-0.93768	867.868	3.23174	931.248	-10.6197	-0.74719	-9.7135		1.34976	0.00898	10.2772	0.02949	6.03241	0.00537											51.519	20.5044								104	17.9658
877.876	-0.18923	870.871	-0.5587	934.25	-14.4646	-0.76728	-9.97464		1.4214	0.00915	10.348	0.02984	6.10959	0.0055											263.001	17.6136								106	18.0129
880.879	2.96735	873.874	-5.19019	937.254	-9.26217	-0.34829	-4.52774		1.49303	0.00932	10.4189	0.03018	6.18677	0.00563											244.148	20.4118								108	18.059
883.882	1.42222	876.877	4.97192	940.257	-14.6603	-0.86121	-11.1957		1.56466	0.00949	10.4897	0.03052	6.26396	0.00575											203.348	15.0538								110	18.1043
886.885	-2.22538	879.88	3.74256	943.259	-19.1653	-0.93207	-12.1169		1.63629	0.00967	10.5605	0.03086	6.34114	0.00588											82.7276	8.33133								112	18.1488
889.888	2.26927	882.883	0.67834	946.263	-9.38098	-1.27474	-16.5716		1.70792	0.00984	10.6314	0.0312	6.41832	0.00602											96.3018	11.1084								114	18.1925
892.891	-5.39213	885.886	-2.00354	949.266	-10.5466	-1.36053	-17.6869		1.77956	0.01002	10.7022	0.03154	6.4955	0.00615											238.25	9.91633								116	18.2355
895.894	-4.68187	888.889	-1.85674	952.269	-9.11072	-1.28205	-16.6667		1.85119	0.01021	10.773	0.03188	6.57268	0.00629											299.568	18.2926								118	18.2777
898.897	7.80191	891.892	-1.25123	955.272	-8.37373	-1.52914	-19.8788		1.92282	0.01039	10.8439	0.03223	6.64986	0.00643											364.706	27.716								120	18.3192
901.9	4.1543	894.895	2.56531	958.274	-7.3261	-1.06235	-13.8106		1.99445	0.01057	10.9147	0.03257	6.72704	0.00657											391.975	19.3915								122	18.36
904.903	4.32938	897.898	6.07597	961.278	-5.19126	-0.72999	-9.48983		2.06608	0.01076	10.9855	0.03291	6.80422	0.00672											169.209	23.1944								124	18.4001
907.906	4.23676	900.901	0.18307	964.281	-8.91967	-0.48424	-6.29506		2.13771	0.01095	11.0564	0.03325	6.8814	0.00687											119.179	18.6505								126	18.4396
910.909	-3.19513	903.904	-1.58147	967.284	-6.97896	-0.59094	-7.68221		2.20935	0.01114	11.1272	0.03359	6.95858	0.00701											62.1663	23.1209								128	18.4785
913.912	-3.55534	906.907	9.14551	970.287	-5.73718	-0.46167	-6.00176		2.28098	0.01133	11.1981	0.03393	7.03576	0.00717											109.672	22.3829								130	18.5168
916.915	-5.71204	909.91	4.9179	973.29	-11.3683	-0.9507	-12.3591		2.35261	0.01153	11.2689	0.03427	7.11294	0.00732											123.965	35.6531								132	18.5545
919.918	-2.32604	912.913	0.9196	976.293	-15.7568	-1.62193	-21.085		2.42424	0.01173	11.3397	0.0346	7.19012	0.00748											25.8762	30.9762								134	18.5916
922.921	3.12413	915.916	1.35554	979.296	-16.806	-1.33138	-17.3079		2.49587	0.01192	11.4106	0.03494	7.2673	0.00764											312.948	23.3318								136	18.6282
925.924	0.39397	918.919	-6.61818	982.299	-17.2727	-1.26186	-16.4041		2.5675	0.01212	11.4814	0.03528	7.34448	0.0078											148.326	16.2164								138	18.6642
928.927	0.14851	921.922	-3.46813	985.302	-4.61501	-1.267	-16.4711		2.63914	0.01233	11.5522	0.03562	7.42166	0.00797											158.049	13.8223								140	18.6998
931.93	-3.61375	924.925	2.96932	988.305	-12.0711	-0.87489	-11.3736		2.71077	0.01253	11.6231	0.03595	7.49884	0.00813											50.1622	21.5542								142	18.7348
934.933	-1.90967	927.928	1.49401	991.308	-14.3628	-1.04731	-13.615		2.7824	0.01274	11.6939	0.03628	7.57603	0.0083											10.8872	13.762								144	18.7693
937.936	-1.84936	930.931	1.92994	994.311	-9.35454	-1.3153	-17.0989		2.85403	0.01294	11.7647	0.03662	7.65321	0.00848											43.6283	14.4065								150	18.8701
940.939	-8.17269	933.934	-0.57755	997.314	-10.2096	-1.09046	-14.176		2.92566	0.01315	11.8356	0.03695	7.73039	0.00865											65.8697	7.75997								155	18.951
943.942	-4.78669	936.937	-7.67212	1000.32	-10.6375	-1.05977	-13.777		2.99729	0.01336	11.9064	0.03728	7.80757	0.00883											69.3599	25.6247								160	19.0294
946.945	-5.14681	939.94	-1.96088	1003.32	-17.3558	-0.97531	-12.6791		3.06893	0.01358	11.9772	0.03761	7.88475	0.00901											93.5578	18.0236								165	19.1054
949.948	3.43792	942.943	-2.74816	1006.32	-23.7246	-1.20448	-15.6582		3.14056	0.01379	12.0481	0.03794	7.96193	0.00919											91.6967	12.1042								170	19.1791
952.951	-0.01855	945.946	-0.20976	1009.33	-12.1542	-1.03937	-13.5119		3.21219	0.01401	12.1189	0.03826	8.03911	0.00938											22.3027	8.36193								175	19.2507
955.954	4.36135	948.949	-1.64688	1012.33	-11.3395	-1.31335	-17.0735		3.28382	0.01422	12.1898	0.03859	8.11629	0.00957											70.5157	23.2853								180	19.3203
958.957	2.66327	951.952	4.71419	1015.33	-10.6802	-0.7928	-10.3064		3.35545	0.01444	12.2606	0.03891	8.19347	0.00976											35.6238	15.4423								185	19.3879
961.96	-2.24573	954.955	1.63333	1018.33	-12.5836	-0.95028	-12.3536		3.42709	0.01466	12.3314	0.03923	8.27065	0.00995											23.4548	17.2253								190	19.4537
964.963	-1.03866	957.958	-2.17375	1021.34	-11.6136	-0.8927	-11.6052		3.49872	0.01489	12.4023	0.03955	8.34783	0.01015											14.6594	6.88204								195	19.5179
967.966	2.57674	960.961	1.54958	1024.34	-7.65378	-1.22641	-15.9434		3.57035	0.01511	12.4731	0.03987	8.42501	0.01035											133.878	7.74124								200	19.5804
970.969	7.10958	963.964	0.60946	1027.34	-4.15989	-1.07624	-13.9911		3.64198	0.01534	12.5439	0.04018	8.50219	0.01055											28.2609	10.6721								205	19.6413
973.972	7.20809	966.967	-0.25429	1030.35	-10.1404	-1.19489	-15.5336		3.71361	0.01556	12.6148	0.0405	8.57937	0.01075											66.0176	9.26083								210	19.7008
976.975	-1.14124	969.97	-4.17602	1033.35	-12.7428	-1.4808	-19.2505		3.78524	0.01579	12.6856	0.04081	8.65655	0.01096											76.6893	15.3144								215	19.7589
979.978	0.52454	972.973	-2.66981	1036.35	-10.0255	-1.33362	-17.3371		3.85688	0.01602	12.7564	0.04112	8.73373	0.01117											24.3868	14.6913								220	19.8157
982.981	-0.753	975.976	-0.6665	1039.36	-6.60927	-1.1954	-15.5402		3.92851	0.01625	12.8273	0.04142	8.81091	0.01139											19.2083	9.49323								225	19.8712
985.984	-0.42509	978.979	-2.37121	1042.36	-12.9393	-0.77044	-10.0157		4.00014	0.01649	12.8981	0.04173	8.8881	0.0116											39.5635	10.8056								230	19.9255
988.987	3.4961	981.982	4.52495	1045.36	-11.6198	-1.17583	-15.2858		4.07177	0.01672	12.9689	0.04203	8.96528	0.01182											14.9641	13.4197								235	19.9785
991.99	4.39738	984.985	0.71787	1048.36	-12.7467	-0.95397	-12.4017		4.1434	0.01696	13.0398	0.04233	9.04246	0.01204											97.0638	27.3218								240	20.0305
994.993	1.05588	987.988	0.1599	1051.37	-9.99053	-0.49616	-6.45004		4.21503	0.01719	13.1106	0.04263	9.11964	0.01227											5.97283	16.4173								245	20.0814
997.996	1.5783	990.991	0.21369	1054.37	-9.52535	-1.027	-13.351		4.28667	0.01743	13.1815	0.04292	9.19682	0.01249											45.9123	13.9871								250	20.1313
1001	-1.53074	993.994	-1.37637	1057.37	-12.0112	-1.23824	-16.0972		4.3583	0.01767	13.2523	0.04321	9.274	0.01272											66.7993	27.4839								255	20.1802
1004	-0.54961	996.997	-2.16365	1060.38	-10.4588	-1.45845	-18.9598		4.42993	0.01791	13.3231	0.0435	9.35118	0.01295											8.86383	8.48939								260	20.2282
1007.01	2.99271	1000	3.35646	1063.38	-11.9351	-0.86024	-11.1832		4.50156	0.01816	13.394	0.04378	9.42836	0.01319											87.8058	33.008								265	20.2752
1010.01	4.0885	1003	0.42853	1066.38	-16.2071	-0.64436	-8.37668		4.57319	0.0184	13.4648	0.04407	9.50554	0.01343											81.2862	16.3835								270	20.3213
1013.01	4.22877	1006.01	-0.28237	1069.39	-18.6154	-0.97509	-12.6761		4.64483	0.01865	13.5356	0.04435	9.58272	0.01367											73.235	16.9336								275	20.3666
1016.01	3.98659	1009.01	-0.9549	1072.39	-17.7619	-1.20127	-15.6165		4.71646	0.01889	13.6065	0.04462	9.6599	0.01391											25.1455	9.20924								280	20.4111
1019.02	-1.79829	1012.01	6.97335	1075.39	-21.3738	-0.9585	-12.4605		4.78809	0.01914	13.6773	0.0449	9.73708	0.01416											13.5557	10.6388								285	20.4548
1022.02	-2.57545	1015.02	1.44607	1078.39	-13.9581	-1.24741	-16.2163		4.85972	0.01939	13.7482	0.04517	9.81426	0.01441											58.291	23.7821								290	20.4978
1025.02	3.98666	1018.02	-0.44977	1081.4	-9.06636	-1.10321	-14.3417		4.93135	0.01964	13.819	0.04543	9.89144	0.01466											69.0817	11.1247								295	20.54
1028.03	0.76297	1021.02	0.17738	1084.4	-15.2411	-1.40108	-18.214		5.00298	0.01989	13.8898	0.04569	9.96862	0.01491											90.762	26.7552								300	20.5815
1031.03	-2.15495	1024.02	-3.28573	1087.4	-11.2424	-1.34649	-17.5043		5.07462	0.02014	13.9607	0.04595	10.0458	0.01517											57.6835	23.1107								305	20.6223
1034.03	-1.02087	1027.03	2.27257	1090.41	-16.4852	-1.55176	-20.1728		5.14625	0.02039	14.0315	0.04621	10.123	0.01543											45.3619	23.837								310	20.6624
1037.04	-2.71557	1030.03	4.65802	1093.41	-17.7673	-1.59573	-20.7445		5.21788	0.02064	14.1023	0.04646	10.2002	0.01569											12.1761	10.9886								315	20.7019
1040.04	1.9353	1033.03	-0.56349	1096.41	-18.7	-1.03935	-13.5115		5.28951	0.0209	14.1732	0.04671	10.2774	0.01596											47.9741	11.1478								320	20.7408
1043.04	4.44543	1036.04	4.45962	1099.42	-13.5753	-0.94294	-12.2583		5.36114	0.02115	14.244	0.04695	10.3545	0.01622											202.614	16.1927								325	20.7791
1046.04	1.10708	1039.04	-1.02939	1102.42	-10.1202	-1.02873	-13.3735		5.43277	0.02141	14.3148	0.04719	10.4317	0.01649											82.8729	16.7377								330	20.8168
1049.05	2.6234	1042.04	2.69404	1105.42	-13.1497	-1.48789	-19.3426		5.50441	0.02166	14.3857	0.04743	10.5089	0.01677											171.221	18.7648								335	20.8539
1052.05	-1.13547	1045.05	1.5627	1108.42	-12.6068	-1.21526	-15.7984		5.57604	0.02192	14.4565	0.04766	10.5861	0.01704											131.867	16.1362								340	20.8905
1055.05	3.63005	1048.05	-2.26729	1111.43	-12.1805	-1.41456	-18.3892		5.64767	0.02218	14.5274	0.04789	10.6632	0.01732											5.82973	15.8466								345	20.9265
1058.06	6.5989	1051.05	1.30182	1114.43	-9.54084	-0.88206	-11.4668		5.7193	0.02244	14.5982	0.04811	10.7404	0.0176											192.289	32.8336								350	20.9621
1061.06	2.72536	1054.05	4.33574	1117.43	-15.6767	-0.11361	-1.47688		5.79093	0.0227	14.669	0.04833	10.8176	0.01788											106.766	9.62062								355	20.9971
1064.06	4.16522	1057.06	1.13884	1120.44	-9.69771	-0.69522	-9.03792		5.86256	0.02296	14.7399	0.04855	10.8948	0.01817											49.7814	10.5277								360	21.0316
1067.07	2.58527	1060.06	-1.10244	1123.44	-11.0187	-1.53073	-19.8995		5.9342	0.02322	14.8107	0.04876	10.972	0.01845											51.4894	23.4387								365	21.0657
1070.07	4.44555	1063.06	4.1486	1126.44	-10.6312	-1.34174	-17.4426		6.00583	0.02348	14.8815	0.04896	11.0491	0.01874											21.303	18.3517								370	21.0993
1073.07	0.64849	1066.07	5.46231	1129.45	-8.26335	-1.08404	-14.0925		6.07746	0.02375	14.9524	0.04916	11.1263	0.01904											56.0214	7.38552								375	21.1324
1076.07	0.13882	1069.07	9.10788	1132.45	-10.3609	-0.39622	-5.15092		6.14909	0.02401	15.0232	0.04936	11.2035	0.01933											38.818	14.5709								380	21.1651
1079.08	1.0053	1072.07	6.02564	1135.45	-4.77022	-0.39839	-5.17908		6.22072	0.02427	15.094	0.04955	11.2807	0.01963											24.8498	18.2762								385	21.1974
1082.08	2.17756	1075.08	4.31955	1138.45	-16.6141	-0.26017	-3.38218		6.29236	0.02454	15.1649	0.04974	11.3579	0.01993											78.8953	18.0522								390	21.2293
1085.08	0.33002	1078.08	-0.71222	1141.46	-12.9648	0.04532	0.58918		6.36399	0.0248	15.2357	0.04992	11.4351	0.02023											196.526	21.1441								395	21.2607
1088.09	4.59854	1081.08	-1.53916	1144.46	-16.2273	0.33289	4.32757		6.43562	0.02507	15.3065	0.0501	11.5122	0.02053											127.227	14.8117								400	21.2918
1091.09	0.03698	1084.08	6.76996	1147.46	-16.927	0.05295	0.68829		6.50725	0.02533	15.3774	0.05027	11.5894	0.02084											41.0909	15.0525								405	21.3224
1094.09	-1.50488	1087.09	3.03787	1150.47	-20.5389	-0.16129	-2.09673		6.57888	0.0256	15.4482	0.05044	11.6666	0.02115											65.3949	13.5627								410	21.3527
1097.1	-4.53745	1090.09	-1.03828	1153.47	-12.8903	0.14719	1.91351		6.65051	0.02587	15.5191	0.0506	11.7438	0.02146											60.3844	20.2971								415	21.3827
1100.1	-1.53032	1093.09	-3.43249	1156.47	-18.4049	-0.533	-6.92896		6.72215	0.02613	15.5899	0.05076	11.821	0.02177											41.6908	22.3835								420	21.4122
1103.1	2.5089	1096.1	-4.83271	1159.48	-9.24184	-1.01903	-13.2475		6.79378	0.0264	15.6607	0.05091	11.8981	0.02208											35.1049	19.6947								425	21.4414
1106.1	4.86628	1099.1	-4.85687	1162.48	-8.89315	-0.612	-7.95597		6.86541	0.02667	15.7316	0.05106	11.9753	0.0224											22.2476	18.8988								430	21.4703
1109.11	0.83981	1102.1	1.23513	1165.48	-6.2535	-0.0108	-0.14041		6.93704	0.02694	15.8024	0.0512	12.0525	0.02271											44.141	12.0179								435	21.4989
1112.11	-0.89317	1105.11	-0.96796	1168.48	-6.60374	0.27975	3.63676		7.00867	0.0272	15.8732	0.05133	12.1297	0.02303											20.1368	21.2306								440	21.5271
1115.11	-8.43644	1108.11	0.65162	1171.49	-3.18752	-0.42433	-5.51635		7.0803	0.02747	15.9441	0.05146	12.2069	0.02335											14.2316	20.4214								445	21.555
1118.12	-6.65253	1111.11	1.31549	1174.49	-1.51861	0.08128	1.05666		7.15194	0.02774	16.0149	0.05159	12.284	0.02368											24.3033	15.3344								450	21.5826
1121.12	-0.74016	1114.11	1.1002	1177.49	-0.70396	-0.16581	-2.15554		7.22357	0.02801	16.0857	0.05171	12.3612	0.024											10.2341	12.0643								455	21.6099
1124.12	1.23488	1117.12	7.84205	1180.5	-8.04354	-0.2307	-2.99907		7.2952	0.02828	16.1566	0.05182	12.4384	0.02433											64.34	8.82038								460	21.6368
1127.13	4.28019	1120.12	5.44793	1183.5	-0.12306	-0.36428	-4.73564		7.36683	0.02855	16.2274	0.05193	12.5156	0.02465											65.5841	9.0536								465	21.6635
1130.13	-4.18051	1123.12	2.63328	1186.5	-0.2015	-0.19321	-2.51167		7.43846	0.02881	16.2982	0.05204	12.5928	0.02498											109.937	13.8523								470	21.6899
1133.13	-0.6382	1126.13	-0.44897	1189.51	-0.12461	0.00775	0.1007		7.5101	0.02908	16.3691	0.05213	12.6699	0.02531											75.3674	23.7988								475	21.7161
1136.13	1.83374	1129.13	1.55276	1192.51	-10.1434	-0.18856	-2.45134		7.58173	0.02935	16.4399	0.05223	12.7471	0.02565											31.7632	23.6188								480	21.7419
1139.14	1.13295	1132.13	6.84209	1195.51	-1.71818	0.04225	0.54923		7.65336	0.02962	16.5108	0.05231	12.8243	0.02598											73.8355	15.7204								485	21.7675
1142.14	3.41376	1135.14	1.04572	1198.51	2.31932	-0.51547	-6.70117		7.72499	0.02989	16.5816	0.05239	12.9015	0.02631											69.1252	19.3047								490	21.7928
1145.14	-3.82363	1138.14	0.6776	1201.52	4.95897	-0.20401	-2.65215		7.79662	0.03016	16.6524	0.05247	12.9787	0.02665											49.9629	11.9495								495	21.8179
1148.15	-7.58251	1141.14	-2.78689	1204.52	4.22043	-0.21215	-2.75797		7.86825	0.03042	16.7233	0.05254	13.0558	0.02698											105.615	13.7568								500	21.8427
1151.15	-4.23142	1144.14	1.89067	1207.52	5.88934	-0.08886	-1.15517		7.93989	0.03069	16.7941	0.0526	13.133	0.02732											44.2643	19.8868								505	21.8673
1154.15	0.3048	1147.15	2.97507	1210.53	-1.02312	-0.09401	-1.22211		8.01152	0.03096	16.8649	0.05266	13.2102	0.02766											61.2686	13.811								510	21.8916
1157.16	-5.32713	1150.15	3.2185	1213.53	2.89789	-0.29629	-3.85181		8.08315	0.03123	16.9358	0.05271	13.2874	0.028											8.51902	9.71691								515	21.9157
1160.16	-0.98213	1153.15	11.6424	1216.53	2.62531	-0.17002	-2.21023		8.15478	0.0315	17.0066	0.05276	13.3646	0.02834											52.3675	17.5673								520	21.9395
1163.16	4.93024	1156.16	6.19007	1219.54	-1.02544	-0.29763	-3.86924		8.22641	0.03176	17.0774	0.0528	13.4418	0.02868											34.7436	10.5825								525	21.9632
1166.16	1.20954	1159.16	2.91671	1222.54	-10.1124	-0.35655	-4.63512		8.29804	0.03203	17.1483	0.05283	13.5189	0.02902											47.5206	10.1495								530	21.9866
1169.17	0.66168	1162.16	2.08977	1225.54	-1.84242	-0.29598	-3.84779		8.36968	0.0323	17.2191	0.05286	13.5961	0.02936											23.035	22.1474								535	22.0098
1172.17	-3.8235	1165.17	-2.90382	1228.54	0.79724	-0.51619	-6.71048		8.44131	0.03256	17.29	0.05288	13.6733	0.0297											45.5054	15.3748								540	22.0327
1175.17	-0.12835	1168.17	-1.39889	1231.55	2.58261	-0.30628	-3.98167		8.51294	0.03283	17.3608	0.0529	13.7505	0.03005											22.1831	15.7533								545	22.0555
1178.18	0.92925	1171.17	-5.89547	1234.55	4.56215	-0.44584	-5.79589		8.58457	0.03309	17.4316	0.05291	13.8277	0.03039											159.778	13.4763								550	22.078
1181.18	0.91659	1174.17	1.22862	1237.55	0.44545	0.22106	2.87382		8.6562	0.03336	17.5025	0.05292	13.9048	0.03073											57.4319	19.6684								555	22.1004
1184.18	1.28606	1177.18	5.10351	1240.56	-2.27342	-0.07979	-1.03721		8.72783	0.03362	17.5733	0.05292	13.982	0.03108											2367.98	28.8096								570	22.1662
1187.19	2.42014	1180.18	3.74148	1243.56	-2.546	-0.2522	-3.27862		8.79947	0.03388	17.6441	0.05291	14.0592	0.03142											700.33	17.7464								590	22.2514
1190.19	8.52353	1183.18	-1.32857	1246.56	2.81171	-0.48436	-6.29662		8.8711	0.03415	17.715	0.0529	14.1364	0.03176											1327.56	24.5807								610	22.3337
1193.19	3.27385	1186.19	0.17636	1249.57	3.78169	-0.23263	-3.02419		8.94273	0.03441	17.7858	0.05289	14.2136	0.03211											2369.97	13.9571								630	22.4133
1196.19	3.91102	1189.19	-2.44727	1252.57	0.36391	-0.20194	-2.62517		9.01436	0.03467	17.8566	0.05286	14.2907	0.03245											470.405	15.2491								650	22.4905
1199.2	-0.84177	1192.19	1.88643	1255.57	-6.35442	-0.78057	-10.1474		9.08599	0.03493	17.9275	0.05284	14.3679	0.03279											3270.31	31.8637								670	22.5653
1202.2	-2.53646	1195.2	11.3805	1258.57	-1.42381	-0.37652	-4.89473		9.15763	0.03519	17.9983	0.0528	14.4451	0.03313											1045.17	24.747								690	22.6379
1205.2	-6.10422	1198.2	8.37471	1261.58	-4.60863	0.09923	1.28998		9.22926	0.03545	18.0692	0.05276	14.5223	0.03348											1505.39	32.721								710	22.7085
1208.21	-3.3264	1201.2	0.97288	1264.58	-5.07536	-0.18072	-2.3493		9.30089	0.03571	18.14	0.05272	14.5995	0.03382											1488.44	20.2926								730	22.7771
1211.21	4.87946	1204.2	0.83407	1267.58	-2.12507	-0.17989	-2.33857		9.37252	0.03597	18.2108	0.05267	14.6766	0.03416											1156.4	30.1745								750	22.8438
1214.21	-1.51707	1207.21	-0.10753	1270.59	5.36829	-0.34335	-4.46354		9.44415	0.03622	18.2817	0.05261	14.7538	0.0345											1345.62	19.2924								770	22.9088
1217.22	-1.75915	1210.21	-2.6164	1273.59	4.0473	-0.55459	-7.20968		9.51578	0.03648	18.3525	0.05255	14.831	0.03484											679.226	19.4456								790	22.9721
1220.22	-0.96914	1213.21	5.61635	1276.59	-1.70026	-0.65831	-8.55805		9.58742	0.03673	18.4233	0.05248	14.9082	0.03517											1941.23	20.2937								810	23.0338
1223.22	-1.32587	1216.22	5.17165	1279.6	-5.27338	-0.46035	-5.98456		9.65905	0.03699	18.4942	0.05241	14.9854	0.03551											2656.08	19.0394								830	23.094
1226.22	-1.41501	1219.22	4.76524	1282.6	-1.1582	-0.15187	-1.97432		9.73068	0.03724	18.565	0.05233	15.0625	0.03585											1863.13	29.7169								850	23.1528
1229.23	2.01255	1222.22	1.72118	1285.6	-2.86748	0.38062	4.94802		9.80231	0.03749	18.6358	0.05225	15.1397	0.03618											800.01	19.7298								870	23.2102
1232.23	-1.70805	1225.23	2.15574	1288.6	-4.77092	0.04392	0.57102		9.87394	0.03774	18.7067	0.05216	15.2169	0.03651											1188.59	17.2162								890	23.2664
1235.23	0.68742	1228.23	3.81351	1291.61	-4.81052	-0.20615	-2.67996		9.94557	0.03799	18.7775	0.05207	15.2941	0.03685											2157.29	20.8641								910	23.3212
1238.24	0.33069	1231.23	8.45299	1294.61	-2.28736	-0.2113	-2.7469		10.0172	0.03824	18.8483	0.05197	15.3713	0.03718											2347.81	34.4854								930	23.3749
1241.24	3.56713	1234.23	1.05117	1297.61	-1.66685	-0.12684	-1.64894		10.0888	0.03848	18.9192	0.05187	15.4484	0.0375											1107.37	21.5666								950	23.4274
1244.24	0.61103	1237.24	-1.38124	1300.62	-1.00752	0.42058	5.46759		10.1605	0.03873	18.99	0.05176	15.5256	0.03783											881.582	29.9365								970	23.4789
1247.25	4.34447	1240.24	1.95846	1303.62	-0.96947	0.04507	0.58586		10.2321	0.03897	19.0609	0.05165	15.6028	0.03816											3587.87	37.5734								990	23.5293
1250.25	2.03811	1243.24	9.12084	1306.62	4.73772	-0.42604	-5.53853		10.3037	0.03921	19.1317	0.05153	15.68	0.03848											4611.88	28.227								1010	23.5786
1253.25	-1.8736	1246.25	9.59368	1309.63	-1.20399	-0.38937	-5.06185		10.3754	0.03946	19.2025	0.05141	15.7572	0.0388											2640.38	20.3486								1030	23.6271
1256.25	4.9561	1249.25	7.81112	1312.63	-0.00107	-0.43933	-5.71128		10.447	0.0397	19.2734	0.05128	15.8344	0.03912											2508.45	25.8386								1050	23.6745
1259.26	7.19874	1252.25	3.81144	1315.63	-2.56459	-0.2563	-3.33189		10.5186	0.03993	19.3442	0.05115	15.9115	0.03944											933.845	26.755								1070	23.7211
1262.26	-0.61213	1255.26	-1.75552	1318.63	0.77398	-0.24054	-3.12707		10.5903	0.04017	19.415	0.05101	15.9887	0.03975											1330.36	23.9886								1090	23.7669
1265.26	2.73906	1258.26	6.28601	1321.64	-4.54646	0.10975	1.42679		10.6619	0.0404	19.4859	0.05087	16.0659	0.04006											2309.87	28.5738								1110	23.8117
1268.27	2.84094	1261.26	5.8796	1324.64	-4.1201	-0.26279	-3.41626		10.7335	0.04064	19.5567	0.05073	16.1431	0.04037											664.932	31.6615								1130	23.8558
1271.27	6.99492	1264.26	3.75297	1327.64	-4.04322	-0.03794	-0.49325		10.8052	0.04087	19.6275	0.05058	16.2203	0.04068											1907.45	32.8954								1150	23.8992
1274.27	-1.73339	1267.27	0.47961	1330.65	-4.19931	-0.07893	-1.02614		10.8768	0.0411	19.6984	0.05042	16.2974	0.04099											3199.5	25.2723								1170	23.9417
1277.28	-1.97546	1270.27	5.23374	1333.65	3.56585	-0.46641	-6.06329		10.9484	0.04132	19.7692	0.05026	16.3746	0.04129											3660.49	33.924								1190	23.9836
1280.28	-3.24963	1273.27	1.80744	1336.65	-1.24982	-0.22066	-2.86852		11.02	0.04155	19.8401	0.0501	16.4518	0.04159											763.766	9.78049								1210	24.0247
1283.28	-4.94433	1276.28	10.4988	1339.66	-5.28887	-0.20191	-2.62482		11.0917	0.04177	19.9109	0.04994	16.529	0.04188											1230.08	11.6201								1230	24.0652
1286.28	3.68206	1279.28	4.47313	1342.66	4.22364	-0.02187	-0.28431		11.1633	0.04199	19.9817	0.04977	16.6062	0.04218											1685.53	21.7529								1250	24.105
1289.29	1.6433	1282.28	4.02854	1345.66	3.09679	-0.35857	-4.6614		11.2349	0.04221	20.0526	0.04959	16.6833	0.04247											447.771	20.032								1270	24.1442
1292.29	-0.01312	1285.29	6.18321	1348.66	1.81464	-0.11879	-1.5443		11.3066	0.04243	20.1234	0.04942	16.7605	0.04275											758.128	16.9377								1290	24.1828
1295.29	3.03219	1288.29	0.65454	1351.67	2.70695	-0.36588	-4.7564		11.3782	0.04264	20.1942	0.04924	16.8377	0.04304											322.725	25.3602								1310	24.2208
1298.3	1.33759	1291.29	2.88568	1354.67	-1.83691	-0.23064	-2.99838		11.4498	0.04286	20.2651	0.04905	16.9149	0.04332											293.317	19.0976								1330	24.2582
1301.3	3.54194	1294.29	2.93799	1357.67	2.7054	0.02108	0.27405		11.5215	0.04307	20.3359	0.04887	16.9921	0.0436											768.988	16.3535								1350	24.295
1304.3	3.33805	1297.3	4.71041	1360.68	0.29718	0.14736	1.91562		11.5931	0.04327	20.4067	0.04868	17.0692	0.04387											806.789	17.9882								1370	24.3314
1307.31	-0.03858	1300.3	2.66025	1363.68	-4.40198	-0.34167	-4.44175		11.6647	0.04348	20.4776	0.04848	17.1464	0.04414											320.692	14.069								1390	24.3671
1310.31	5.45325	1303.3	7.75845	1366.68	-1.49054	-0.14669	-1.90703		11.7364	0.04368	20.5484	0.04829	17.2236	0.04441											2043.97	16.332								1410	24.4024
1313.31	4.94358	1306.31	3.07065	1369.69	0.91613	-0.01146	-0.14902		11.808	0.04388	20.6193	0.04809	17.3008	0.04467											2900.74	13.6701								1430	24.4372
1316.31	-5.50483	1309.31	4.95783	1372.69	2.58504	-0.19284	-2.50686		11.8796	0.04408	20.6901	0.04788	17.378	0.04493											2243.61	30.5121								1450	24.4715
1319.32	-3.52979	1312.31	4.01623	1375.69	-4.01678	0.3068	3.98839		11.9513	0.04427	20.7609	0.04768	17.4551	0.04518											1025.36	25.5006								1470	24.5053
1322.32	3.60579	1315.32	5.06244	1378.69	3.67073	0.27178	3.53315		12.0229	0.04446	20.8318	0.04747	17.5323	0.04543											1014.98	14.1263								1490	24.5387
1325.32	0.19087	1318.32	4.04438	1381.7	7.70822	0.13222	1.71883		12.0945	0.04465	20.9026	0.04726	17.6095	0.04568											1300.71	20.9163								1510	24.5716
1328.33	-0.05121	1321.32	-0.33755	1384.7	0.56279	0.0524	0.68119		12.1662	0.04484	20.9734	0.04704	17.6867	0.04592											2759.12	29.5594								1530	24.6041
1331.33	3.68223	1324.32	3.91958	1387.7	-0.33107	-0.24248	-3.15218		12.2378	0.04502	21.0443	0.04683	17.7639	0.04616											974.804	15.4805								1550	24.6361
1334.33	-0.84114	1327.33	4.6982	1390.71	-3.4382	-0.1162	-1.51061		12.3094	0.0452	21.1151	0.04661	17.841	0.04639											1847.65	22.8593								1570	24.6678
1337.34	-3.03274	1330.33	-1.21282	1393.71	-1.53634	-0.02876	-0.37387		12.3811	0.04538	21.1859	0.04639	17.9182	0.04663											1262.7	26.9622								1590	24.699
1340.34	-4.42166	1333.33	2.54741	1396.71	0.28788	0.00791	0.10281		12.4527	0.04555	21.2568	0.04617	17.9954	0.04685											1412.53	17.126								1610	24.7299
1343.34	-0.80288	1336.34	5.12262	1399.72	1.72381	-0.57073	-7.41945		12.5243	0.04572	21.3276	0.04594	18.0726	0.04707											1744.78	35.332								1630	24.7604
1346.34	-3.14742	1339.34	4.25749	1402.72	3.00442	-0.21745	-2.82681		12.596	0.04589	21.3985	0.04572	18.1498	0.04729											1536.76	22.9882								1650	24.7905
1349.35	-3.04544	1342.34	5.26542	1405.72	3.43075	0.01934	0.25142		12.6676	0.04606	21.4693	0.04549	18.2269	0.0475											733.753	34.7489								1670	24.8203
1352.35	0.26747	1345.35	4.40029	1408.72	3.89593	0.01121	0.14571		12.7392	0.04622	21.5401	0.04526	18.3041	0.04771											2067.98	25.6807								1690	24.8496
1355.35	2.08957	1348.35	0.9358	1411.73	-2.35642	-0.21497	-2.79464		12.8108	0.04637	21.611	0.04503	18.3813	0.04791											1948.43	22.2327								1710	24.8787
1358.36	0.70075	1351.35	4.58138	1414.73	2.38004	-0.39037	-5.07482		12.8825	0.04653	21.6818	0.04479	18.4585	0.04811											1463.48	20.1432								1730	24.9074
1361.36	-3.51685	1354.35	-4.27307	1417.73	6.30106	-0.68525	-8.9083		12.9541	0.04668	21.7526	0.04456	18.5357	0.0483											3166.28	22.7942								1750	24.9358
1364.36	0.67531	1357.36	-1.69787	1420.74	2.22318	0.30423	3.95504		13.0257	0.04682	21.8235	0.04432	18.6129	0.04849											2338.16	24.5668								1770	24.9638
1367.37	6.51111	1360.36	3.62964	1423.74	-1.93239	0.40661	5.28598		13.0974	0.04697	21.8943	0.04409	18.69	0.04868											2164.73	17.3167								1790	24.9916
1370.37	5.8486	1363.36	3.83479	1426.74	2.02748	0.20135	2.61749		13.169	0.04711	21.9651	0.04385	18.7672	0.04886											2007.52	18.3648								1810	25.019
1373.37	6.17989	1366.37	1.40238	1429.75	-4.18604	-0.03678	-0.47816		13.2406	0.04724	22.036	0.04361	18.8444	0.04903											2072.82	24.9252								1830	25.0461
1376.37	3.07085	1369.37	-4.43206	1432.75	0.31742	0.05663	0.73623		13.3123	0.04737	22.1068	0.04337	18.9216	0.0492											1978.56	18.7772								1850	25.073
1379.38	-3.60822e-16	1372.37	-4.03579	1435.75	2.56875	-0.28603	-3.71842		13.3839	0.0475	22.1776	0.04313	18.9988	0.04937											1784.56	18.5801								1870	25.0995
1382.38	2.39547	1375.38	2.40027	1438.76	4.35415	-0.29118	-3.78536		13.4555	0.04763	22.2485	0.04288	19.0759	0.04953											3635.1	18.1584								1890	25.1258
1385.38	5.09682	1378.38	-2.44037	1441.76	-3.21842	0.32495	4.22431		13.5272	0.04775	22.3193	0.04264	19.1531	0.04968											1501.41	16.52								1910	25.1518
1388.39	2.33185	1381.38	-0.20923	1444.76	-5.66544	0.37356	4.85631		13.5988	0.04786	22.3902	0.0424	19.2303	0.04983											2516.26	17.4904								1930	25.1775
1391.39	1.97512	1384.38	1.10457	1447.76	-3.02581	0.18621	2.4207		13.6704	0.04797	22.461	0.04215	19.3075	0.04997											3504.37	24.2314								1950	25.203
1394.39	-0.10183	1387.39	6.54674	1450.77	-4.54095	0.12132	1.57717		13.7421	0.04808	22.5318	0.04191	19.3847	0.05011											1340.55	25.4755								1970	25.2281
1397.4	1.18508	1390.39	1.55315	1453.77	-2.09545	-0.06902	-0.89721		13.8137	0.04818	22.6027	0.04166	19.4618	0.05025											4921.84	25.4167								1990	25.2531
		1393.39	0	1456.77	-6.09567	-0.26831	-3.48804		13.8853	0.04828	22.6735	0.04142	19.539	0.05038											3018.68	21.7662								2010	25.2778
		1396.4	2.80451	1459.78	-6.01878	0.33885	4.40509		13.957	0.04838	22.7443	0.04117	19.6162	0.0505											1645.99	31.4773								2030	25.3022
		1399.4	5.07394	1462.78	-4.3499	-0.17108	-2.22404		14.0286	0.04847	22.8152	0.04092	19.6934	0.05062											999.429	20.7992								2050	25.3264
				1465.78	-4.07887	-0.05675	-0.73778		14.1002	0.04856	22.886	0.04068	19.7706	0.05073											2467.45	26.2463								2070	25.3504
				1468.79	-2.44879	0.05758	0.74848		14.1718	0.04864	22.9568	0.04043	19.8477	0.05084											4222.29	33.9691								2090	25.3741
				1471.79	-4.66286	-0.12081	-1.57059		14.2435	0.04872	23.0277	0.04018	19.9249	0.05095											2034.59	25.784								2110	25.3977
				1474.79	-8.77957	-0.40673	-5.28753		14.3151	0.04879	23.0985	0.03994	20.0021	0.05104											1697.26	25.2735								2130	25.421
				1477.79	-4.43143	-0.20877	-2.71404		14.3867	0.04886	23.1694	0.03969	20.0793	0.05114											2315.96	14.8799								2150	25.444
				1480.8	-3.7721	-0.22587	-2.93629		14.4584	0.04892	23.2402	0.03945	20.1565	0.05122											2791.4	19.1038								2170	25.4669
				1483.8	-6.21913	0.12144	1.57869		14.53	0.04898	23.311	0.0392	20.2336	0.05131											2650.05	50.0804								2190	25.4895
				1486.8	-1.24971	-0.19435	-2.52654		14.6016	0.04904	23.3819	0.03895	20.3108	0.05138											3266.18	26.0394								2210	25.512
				1489.81	-4.35687	0.29633	3.85227		14.6733	0.04909	23.4527	0.03871	20.388	0.05146											3433.95	22.9927								2230	25.5342
				1492.81	-3.61988	-0.29126	-3.78643		14.7449	0.04913	23.5235	0.03847	20.4652	0.05152											2557.82	20.2715								2250	25.5563
				1495.81	1.73783	-0.00968	-0.12581		14.8165	0.04917	23.5944	0.03822	20.5424	0.05158											925.016	42.7651								2270	25.5781
				1498.82	5.34823	-0.08651	-1.12466		14.8882	0.04921	23.6652	0.03798	20.6196	0.05164											508.478	14.8017								2290	25.5998
				1501.82	7.87137	0.07262	0.94409		14.9598	0.04924	23.736	0.03773	20.6967	0.05169											894.837	29.0275								2310	25.6212
				1504.82	1.96849	-0.09084	-1.18087		15.0314	0.04927	23.8069	0.03749	20.7739	0.05174											1554.96	14.445								2330	25.6425
				1507.82	-1.13864	-0.00040395	-0.00525		15.1031	0.04929	23.8777	0.03725	20.8511	0.05178											1746.49	19.6447								2350	25.6636
				1510.83	-1.79953	-0.131	-1.70304		15.1747	0.04931	23.9486	0.03701	20.9283	0.05182											1908.92	21.0688								2370	25.6846
				1513.83	1.84968	0.21929	2.85082		15.2463	0.04932	24.0194	0.03677	21.0054	0.05185											2264.29	26.2969								2390	25.7053
				1516.83	-0.05373	-0.04572	-0.59436		15.318	0.04933	24.0902	0.03653	21.0826	0.05187											1691.42	27.0332								2410	25.7259
				1519.84	-0.5593	0.15821	2.05679		15.3896	0.04934	24.1611	0.03629	21.1598	0.05189											1210.75	27.2027								2430	25.7463
				1522.84	1.6532	0.30838	4.009		15.4612	0.04934	24.2319	0.03605	21.237	0.05191											1345.6	23.5936								2450	25.7665
				1525.84	-1.60925	-0.47933	-6.23124		15.5328	0.04933	24.3027	0.03581	21.3142	0.05192											1148.54	24.7761								2470	25.7866
				1528.85	-6.85202	-0.21267	-2.76471		15.6045	0.04932	24.3736	0.03557	21.3913	0.05193											1804.04	25.6548								2490	25.8065
				1531.85	3.6312	0.08385	1.09011		15.6761	0.04931	24.4444	0.03534	21.4685	0.05193											866.573	24.8933								2510	25.8263
				1534.85	6.73679	0.10857	1.41147		15.7477	0.04929	24.5152	0.0351	21.5457	0.05192											1524.43	23.5487								2530	25.8459
				1537.85	2.58125	0.18408	2.39299		15.8194	0.04926	24.5861	0.03487	21.6229	0.05191											1318.03	23.8672								2550	25.8653
				1540.86	-3.12748	0.33425	4.34521		15.891	0.04924	24.6569	0.03464	21.7001	0.0519											1602.11	17.3291								2570	25.8846
				1543.86	4.52119	0.04833	0.62827		15.9626	0.0492	24.7278	0.0344	21.7773	0.05188											158.363	33.8183								2590	25.9037
				1546.86	0.94807	0.22538	2.9299		16.0343	0.04917	24.7986	0.03417	21.8544	0.05186											2210.62	27.9017								2610	25.9227
				1549.87	3.93719	-0.26365	-3.42746		16.1059	0.04912	24.8694	0.03394	21.9316	0.05183											1602.59	23.9419								2630	25.9416
				1552.87	4.71301	0.14638	1.90299		16.1775	0.04908	24.9403	0.03371	22.0088	0.0518											1691.69	21.4812								2650	25.9603
				1555.87	-1.81114	0.4907	6.3791		16.2492	0.04903	25.0111	0.03348	22.086	0.05176											2096.13	22.3722								2670	25.9788
				1558.88	-0.60822	0.35413	4.60365		16.3208	0.04897	25.0819	0.03326	22.1632	0.05172											2008.71	23.9135								2690	25.9973
				1561.88	1.52665	-0.02438	-0.31697		16.3924	0.04891	25.1528	0.03303	22.2403	0.05167											1810.57	26.3256								2710	26.0156
				1564.88	7.5833	-0.606	-7.878		16.4641	0.04885	25.2236	0.0328	22.3175	0.05162											1911.78	27.426								2730	26.0337
				1567.88	2.61233	-0.54843	-7.12956		16.5357	0.04878	25.2944	0.03258	22.3947	0.05156											1967.09	22.3849								2750	26.0517
				1570.89	-3.25172	-0.68201	-8.86613		16.6073	0.04871	25.3653	0.03236	22.4719	0.0515											1887.99	24.7752								2770	26.0696
				1573.89	3.23206	0.01177	0.15301		16.679	0.04863	25.4361	0.03213	22.5491	0.05144											1496.95	18.0311								2790	26.0874
				1576.89	1.83341	0.04844	0.62969		16.7506	0.04855	25.5069	0.03191	22.6262	0.05137											2288.3	29.0736								2810	26.105
				1579.9	-1.31255	0.01641	0.21333		16.8222	0.04847	25.5778	0.03169	22.7034	0.05129											2959.12	32.0782								2830	26.1225
				1582.9	-0.76973	-0.11837	-1.53883		16.8939	0.04838	25.6486	0.03147	22.7806	0.05121											2504.23	20.2511								2850	26.1399
				1585.9	-2.05187	0.17993	2.33914		16.9655	0.04829	25.7195	0.03125	22.8578	0.05113											1685.06	25.5203								2870	26.1572
				1588.91	-5.00371	-0.22667	-2.94674		17.0371	0.04819	25.7903	0.03104	22.935	0.05104											2070.66	30.3378								2890	26.1743
				1591.91	5.24654	-0.07472	-0.97138		17.1088	0.04809	25.8611	0.03082	23.0121	0.05095											2193.91	28.5742								2910	26.1913
				1594.91	-1.82121	0.13995	1.81934		17.1804	0.04799	25.932	0.03061	23.0893	0.05085											1043.58	19.0455								2930	26.2083
				1597.91	-4.26826	-0.26367	-3.42775		17.252	0.04788	26.0028	0.03039	23.1665	0.05075											1582.79	34.3564								2950	26.2251
				1600.92	-5.04563	0.35124	4.56618		17.3236	0.04777	26.0736	0.03018	23.2437	0.05065											1751.12	29.1817								2970	26.2417
				1603.92	2.40889	-0.0225	-0.29252		17.3953	0.04766	26.1445	0.02996	23.3209	0.05054											2500.13	33.2178								2990	26.2583
				1606.92	0.50545	0.19814	2.57587		17.4669	0.04754	26.2153	0.02975	23.3981	0.05043											2004.4	24.4168								3010	26.2748
				1609.93	-3.06763	-0.25924	-3.37016		17.5385	0.04742	26.2861	0.02954	23.4752	0.05031											2616.44	33.5705								3030	26.2911
				1612.93	-2.83543	0.32581	4.23547		17.6102	0.04729	26.357	0.02933	23.5524	0.05019											2906.43	34.3908								3050	26.3074
				1615.93	3.60951	0.13127	1.70656		17.6818	0.04716	26.4278	0.02912	23.6296	0.05007											3007.24	28.1299								3070	26.3235
				1618.94	2.05555	0.0592	0.76963		17.7534	0.04703	26.4987	0.02892	23.7068	0.04994											3186.35	28.446								3090	26.3395
				1621.94	-4.9734	-0.35039	-4.55512		17.8251	0.0469	26.5695	0.02871	23.784	0.04981											2356.32	20.2894								3110	26.3555
				1624.94	-0.5476	-0.26416	-3.43402		17.8967	0.04676	26.6403	0.0285	23.8611	0.04967											1454.21	28.7808								3130	26.3713
				1627.94	-7.14941	-0.38701	-5.03111		17.9683	0.04662	26.7112	0.0283	23.9383	0.04953											1760.38	21.5017								3150	26.387
				1630.95	-0.19968	-0.41129	-5.34677		18.04	0.04648	26.782	0.02809	24.0155	0.04938											4744.15	30.8092								3170	26.4027
				1633.95	2.207	0.574	7.46205		18.1116	0.04633	26.8528	0.02789	24.0927	0.04924											3668.86	34.9606								3190	26.4182
				1636.95	-1.2108	0.11065	1.43846		18.1832	0.04619	26.9237	0.02768	24.1699	0.04909											1771.16	22.8689								3210	26.4336
				1639.96	0.5746	0.29844	3.87967		18.2549	0.04604	26.9945	0.02748	24.247	0.04893											925.607	17.4049								3230	26.4489
				1642.96	-3.50328	-0.09025	-1.17322		18.3265	0.04588	27.0653	0.02728	24.3242	0.04877											3193.62	32.1769								3250	26.4642
				1645.96	-3.4264	-0.42815	-5.56595		18.3981	0.04573	27.1362	0.02708	24.4014	0.04861											5886.23	39.2895								3270	26.4793
				1648.97	-2.06815	-0.16868	-2.19283		18.4698	0.04557	27.207	0.02688	24.4786	0.04844											467.858	36.846								3290	26.4944
				1651.97	-4.6705	0.05794	0.75322		18.5414	0.04541	27.2779	0.02668	24.5558	0.04827											677.796	20.718								3310	26.5094
				1654.97	-1.72023	0.12327	1.60246		18.613	0.04525	27.3487	0.02648	24.6329	0.0481											528.671	30.9081								3330	26.5242
				1657.97	-0.55612	0.29911	3.88845		18.6847	0.04508	27.4195	0.02628	24.7101	0.04792											623.585	12.9737								3350	26.539
				1660.98	1.42343	-0.45995	-5.97934		18.7563	0.04491	27.4904	0.02608	24.7873	0.04774											912.848	21.3631								3370	26.5537
				1663.98	-11.197	0.04445	0.57783		18.8279	0.04475	27.5612	0.02588	24.8645	0.04756											565.894	23.952								3390	26.5683
				1666.98	-2.92706	0.18743	2.43664		18.8995	0.04458	27.632	0.02569	24.9417	0.04737											735.097	14.3411								3410	26.5828
				1669.99	-2.5007	-0.53279	-6.92631		18.9712	0.0444	27.7029	0.02549	25.0188	0.04718											646.045	20.07								3430	26.5973
				1672.99	-8.40359	0.14186	1.84421		19.0428	0.04423	27.7737	0.0253	25.096	0.04699											1654.82	17.0673								3450	26.6116
				1675.99	-1.76449	0.07576	0.98494		19.1144	0.04405	27.8445	0.0251	25.1732	0.04679											1174.8	21.9942								3470	26.6259
				1679	1.9624	0.14706	1.91183		19.1861	0.04388	27.9154	0.02491	25.2504	0.04659											1468.36	16.0784								3490	26.6401
				1682	3.86426	0.17953	2.33389		19.2577	0.0437	27.9862	0.02471	25.3276	0.04639											1142.83	26.118								3510	26.6542
				1685	-3.32	0.33745	4.38691		19.3293	0.04352	28.0571	0.02452	25.4047	0.04619											545.879	23.6266								3530	26.6682
				1688	-2.00056	-0.00941	-0.12237		19.401	0.04334	28.1279	0.02432	25.4819	0.04598											1010.1	16.5969								3550	26.6822
				1691.01	0.67792	0.07383	0.95985		19.4726	0.04316	28.1987	0.02413	25.5591	0.04576											631.738	16.3267								3570	26.696
				1694.01	-2.77871	-0.10577	-1.37496		19.5442	0.04297	28.2696	0.02394	25.6363	0.04555											834.95	35.6369								3590	26.7098
				1697.01	-2.9348	-0.00759	-0.09864		19.6159	0.04279	28.3404	0.02375	25.7135	0.04533											1174.6	36.7516								3610	26.7236
				1700.02	-1.926	0.12047	1.56607		19.6875	0.0426	28.4112	0.02356	25.7906	0.04511											4097.76	20.8803								3630	26.7372
				1703.02	-0.9172	0.07826	1.01744		19.7591	0.04242	28.4821	0.02337	25.8678	0.04489											2992.5	31.7532								3650	26.7508
				1706.02	-2.08287	-0.69872	-9.08333		19.8308	0.04223	28.5529	0.02317	25.945	0.04466											3644.05	22.1368								3670	26.7643
				1709.03	-4.72405	0.12827	1.66746		19.9024	0.04204	28.6237	0.02298	26.0222	0.04443											2895.56	22.5615								3690	26.7777
				1712.03	-1.96793	-0.04834	-0.62847		19.974	0.04185	28.6946	0.02279	26.0994	0.0442											1155.96	27.6243								3710	26.791
				1715.03	-2.04636	-0.26379	-3.42923		20.0456	0.04166	28.7654	0.0226	26.1765	0.04396											2049.87	25.0261								3730	26.8043
				1718.03	-3.52267	-0.05808	-0.75504		20.1173	0.04147	28.8362	0.02242	26.2537	0.04372											3917.93	24.8118								3750	26.8175
				1721.04	3.66004	0.11477	1.49207		20.1889	0.04128	28.9071	0.02223	26.3309	0.04348											4126.06	23.8337								3770	26.8306
				1724.04	1.98959	0.13231	1.72003		20.2605	0.04109	28.9779	0.02204	26.4081	0.04324											1321.67	20.0582								3790	26.8437
				1727.04	0.35799	0.2753	3.57884		20.3322	0.0409	29.0488	0.02185	26.4853	0.043											3469.77	27.4443								3810	26.8567
				1730.05	-0.49704	0.74385	9.67006		20.4038	0.04071	29.1196	0.02166	26.5624	0.04275											1300.83	16.9633								3830	26.8696
				1733.05	-1.58505	0.02661	0.34598		20.4754	0.04051	29.1904	0.02147	26.6396	0.0425											2581.89	25.9886								3850	26.8825
				1736.05	0.6663	-0.09922	-1.28988		20.5471	0.04032	29.2613	0.02129	26.7168	0.04224											2573.03	19.2557								3870	26.8953
				1739.06	1.94689	0.07363	0.95723		20.6187	0.04013	29.3321	0.0211	26.794	0.04199											2387.29	28.9107								3890	26.908
				1742.06	3.38281	0.36895	4.79631		20.6903	0.03993	29.4029	0.02091	26.8712	0.04173											3434.63	26.0925								3910	26.9207
				1745.06	5.94481	0.05792	0.753		20.762	0.03974	29.4738	0.02073	26.9484	0.04147											536.438	26.7183								3930	26.9333
				1748.06	-0.34637	0.12922	1.67989		20.8336	0.03955	29.5446	0.02054	27.0255	0.04121											2829.78	25.1362								3950	26.9458
				1751.07	3.96294	0.09001	1.17014		20.9052	0.03935	29.6154	0.02036	27.1027	0.04094											1555.8	29.2406								3970	26.9583
				1754.07	1.0111	-0.27777	-3.611		20.9769	0.03916	29.6863	0.02017	27.1799	0.04068											1005.59	24.3346								3990	26.9707
				1757.07	1.86458	0.19079	2.48031		21.0485	0.03896	29.7571	0.01998	27.2571	0.04041											1388.94	25.3077								4010	26.983
				1760.08	-1.825	0.25612	3.32955		21.1201	0.03877	29.828	0.0198	27.3343	0.04014											4142.29	27.1106								4030	26.9953
				1763.08	-0.12161	-0.01309	-0.17015		21.1918	0.03857	29.8988	0.01962	27.4114	0.03986											1664.01	22.3036								4050	27.0075
				1766.08	-0.28206	-0.1449	-1.88367		21.2634	0.03838	29.9696	0.01943	27.4886	0.03959											1649.3	26.0102								4070	27.0197
				1769.09	-1.45207	0.17133	2.22726		21.335	0.03819	30.0405	0.01925	27.5658	0.03931											2562.79	26.8843								4090	27.0318
				1772.09	-1.53486	-0.28008	-3.6411		21.4066	0.03799	30.1113	0.01906	27.643	0.03903											2512.92	18.969								4110	27.0438
				1775.09	-6.08307	-0.15502	-2.01527		21.4783	0.0378	30.1821	0.01888	27.7202	0.03875											2659.02	24.8029								4130	27.0558
				1778.09	1.67774	-0.15242	-1.98141		21.5499	0.0376	30.253	0.0187	27.7973	0.03847											1684.58	22.754								4150	27.0677
				1781.1	1.09017	-0.62175	-8.08275		21.6215	0.03741	30.3238	0.01852	27.8745	0.03818											2702.66	24.9547								4170	27.0796
				1784.1	-1.71067	-0.45785	-5.95208		21.6932	0.03721	30.3946	0.01833	27.9517	0.0379											2190.74	19.2631								4190	27.0914
				1787.1	3.79801	-0.07293	-0.9481		21.7648	0.03702	30.4655	0.01815	28.0289	0.03761											1569.14	21.0345								4210	27.1032
				1790.11	-4.78848	0.18057	2.34746		21.8364	0.03683	30.5363	0.01797	28.1061	0.03732											2420.85	30.8594								4230	27.1149
				1793.11	-0.91062	-0.12448	-1.61819		21.9081	0.03663	30.6072	0.01779	28.1832	0.03703											2150.17	29.7708								4250	27.1265
				1796.11	-1.14873	0.26642	3.46344		21.9797	0.03644	30.678	0.01761	28.2604	0.03674											1819.14	14.7221								4270	27.1381
				1799.12	-2.86236	-0.32836	-4.26866		22.0513	0.03624	30.7488	0.01743	28.3376	0.03645											2015.71	13.1755								4290	27.1497
				1802.12	-0.73185	-0.28693	-3.73006		22.123	0.03605	30.8197	0.01725	28.4148	0.03615											1717.53	20.4952								4310	27.1611
				1805.12	0.58322	-0.14992	-1.9489		22.1946	0.03586	30.8905	0.01707	28.492	0.03586											1320.54	22.5529								4330	27.1726
				1808.12	1.08288	-0.30264	-3.93429		22.2662	0.03566	30.9613	0.01689	28.5692	0.03556											1755.53	26.0303								4350	27.1839
				1811.13	3.64052	0.36007	4.68091		22.3379	0.03547	31.0322	0.01671	28.6463	0.03526											1621.58	25.5726								4370	27.1953
				1814.13	-0.63588	0.04307	0.55993		22.4095	0.03528	31.103	0.01654	28.7235	0.03496											3150.89	30.6651								4390	27.2066
				1817.13	2.11592	0.2906	3.77774		22.4811	0.03508	31.1738	0.01636	28.8007	0.03466											2309.17	13.3924								4410	27.2178
				1820.14	-4.33493	-0.19068	-2.47883		22.5528	0.03489	31.2447	0.01618	28.8779	0.03436											2163.41	28.5081								4430	27.2289
				1823.14	-0.96189	0.06581	0.85552		22.6244	0.0347	31.3155	0.01601	28.955	0.03406											1703.44	35.6927								4450	27.2401
				1826.14	0.70267	0.06841	0.88938		22.696	0.0345	31.3864	0.01583	29.0322	0.03376											553.438	13.3688								4470	27.2511
				1829.15	-3.6902	0.14569	1.89394		22.7677	0.03431	31.4572	0.01566	29.1094	0.03345											911.195	24.5014								4490	27.2622
				1832.15	-0.93843	-0.35053	-4.55683		22.8393	0.03412	31.528	0.01548	29.1866	0.03315											696.221	24.0116								4510	27.2731
				1835.15	3.40538	-0.30611	-3.97945		22.9109	0.03392	31.5989	0.01531	29.2638	0.03284											722.821	14.9439								4530	27.2841
				1838.15	-3.82206	0.03401	0.44213		22.9825	0.03373	31.6697	0.01513	29.3409	0.03254											579.508	18.1136								4550	27.2949
				1841.16	-9.14684	0.02168	0.2818		23.0542	0.03354	31.7405	0.01496	29.4181	0.03223											387.973	30.5699								4570	27.3058
				1844.16	-6.23975	0.07805	1.0146		23.1258	0.03334	31.8114	0.01479	29.4953	0.03193											452.805	12.509								4590	27.3165
				1847.16	0.2785	0.01792	0.23298		23.1974	0.03315	31.8822	0.01462	29.5725	0.03162											916.543	12.598								4610	27.3273
				1850.17	2.95264	0.46222	6.00883		23.2691	0.03295	31.953	0.01445	29.6497	0.03131											580.037	11.6592								4630	27.338
				1853.17	-2.91576	-0.04929	-0.64076		23.3407	0.03276	32.0239	0.01428	29.7269	0.031											773.961	22.0836								4650	27.3486
				1856.17	-5.67781	-0.65937	-8.57178		23.4123	0.03256	32.0947	0.01411	29.804	0.0307											212.044	16.7715								4670	27.3592
				1859.18	-3.50846	-0.61532	-7.99913		23.484	0.03237	32.1656	0.01394	29.8812	0.03039											928.345	32.2831								4690	27.3698
				1862.18	-3.82422	-0.1053	-1.36892		23.5556	0.03217	32.2364	0.01377	29.9584	0.03008											1014.94	25.7246								4710	27.3803
				1865.18	-2.78094	0.16874	2.19358		23.6272	0.03198	32.3072	0.0136	30.0356	0.02977											622.561	21.392								4730	27.3907
				1868.18	-11.0568	0.17396	2.2615		23.6989	0.03178	32.3781	0.01344	30.1128	0.02947											1542.55	33.9679								4750	27.4011
				1871.19	-1.19919	-0.1882	-2.4466		23.7705	0.03159	32.4489	0.01327	30.1899	0.02916											342.777	12.3064								4770	27.4115
				1874.19	-2.64099	0.13662	1.77605		23.8421	0.03139	32.5197	0.01311	30.2671	0.02885											979.822	27.6136								4790	27.4218
				1877.19	-8.89772	-0.06723	-0.87402		23.9138	0.03119	32.5906	0.01294	30.3443	0.02854											232.61	30.9897								4810	27.4321
				1880.2	-4.04911	-0.03214	-0.4178		23.9854	0.03099	32.6614	0.01278	30.4215	0.02824											1158.32	25.0236								4830	27.4424
				1883.2	-5.91807	-0.28081	-3.65047		24.057	0.0308	32.7322	0.01262	30.4987	0.02793											417.174	27.6877								4850	27.4526
				1886.2	0.44487	0.49205	6.39666		24.1287	0.0306	32.8031	0.01246	30.5758	0.02763											917.391	23.7768								4870	27.4627
				1889.21	-0.56983	0.14184	1.84388		24.2003	0.0304	32.8739	0.0123	30.653	0.02732											1147.96	27.543								4890	27.4729
				1892.21	4.16226	0.32926	4.28037		24.2719	0.0302	32.9447	0.01214	30.7302	0.02702											265.815	35.4303								4910	27.4829
				1895.21	-0.3471	-0.0777	-1.01013		24.3436	0.03	33.0156	0.01198	30.8074	0.02671											488.007	20.2907								4930	27.493
				1898.21	-1.55595	0.31581	4.10556		24.4152	0.0298	33.0864	0.01182	30.8846	0.02641											594.961	17.6985								4950	27.503
				1901.22	-3.85201	-0.09712	-1.26259		24.4868	0.0296	33.1573	0.01166	30.9617	0.02611											568.446	18.3091								4970	27.5129
				1904.22	-7.27415	-0.08891	-1.15589		24.5585	0.02939	33.2281	0.01151	31.0389	0.0258											866.759	20.6468								4990	27.5228
				1907.22	-1.64898	-0.012	-0.15606		24.6301	0.02919	33.2989	0.01135	31.1161	0.0255											905.664	22.9698								5010	27.5327
				1910.23	-2.15889	-0.14119	-1.83543		24.7017	0.02899	33.3698	0.0112	31.1933	0.0252											790.945	25.0862								5030	27.5426
				1913.23	-0.80497	-0.14493	-1.88406		24.7734	0.02878	33.4406	0.01104	31.2705	0.0249											789.086	20.4132								5050	27.5524
				1916.23	3.7718	-0.40852	-5.31082		24.845	0.02858	33.5114	0.01089	31.3477	0.02461											652.273	23.6984								5070	27.5621
				1919.24	2.36882	0.18213	2.36774		24.9166	0.02837	33.5823	0.01074	31.4248	0.02431											1195.42	22.9199								5090	27.5718
				1922.24	1.35412	0.80564	10.4734		24.9882	0.02817	33.6531	0.01059	31.502	0.02401											918.915	27.6376								5110	27.5815
				1925.24	4.14472	-0.41973	-5.45649		25.0599	0.02796	33.7239	0.01044	31.5792	0.02372											943.144	29.4779								5130	27.5912
				1928.24	-2.73325	-0.27711	-3.6024		25.1315	0.02775	33.7948	0.01029	31.6564	0.02343											892.751	28.2171								5150	27.6008
				1931.25	-1.53466	0.22991	2.98882		25.2031	0.02754	33.8656	0.01015	31.7336	0.02314											1006.42	29.1387								5170	27.6103
				1934.25	-6.23816	-0.0307	-0.39906		25.2748	0.02733	33.9365	0.01	31.8107	0.02284											801.025	15.9019								5190	27.6199
				1937.25	-6.16562	0.01335	0.1736		25.3464	0.02712	34.0073	0.00986	31.8879	0.02256											956.753	22.4314								5210	27.6294
				1940.26	-0.92875	0.35311	4.59045		25.418	0.02691	34.0781	0.00971	31.9651	0.02227											742.558	29.7298								5230	27.6388
				1943.26	-2.02111	0.18211	2.36746		25.4897	0.0267	34.149	0.00957	32.0423	0.02198											572.568	12.3443								5250	27.6483
				1946.26	-2.84166	-0.06655	-0.8652		25.5613	0.02649	34.2198	0.00943	32.1195	0.0217											764.376	15.939								5270	27.6576
				1949.27	-0.32284	-0.16885	-2.19506		25.6329	0.02628	34.2906	0.00929	32.1966	0.02141											1132.41	19.1977								5290	27.667
				1952.27	-0.09499	-0.28012	-3.64156		25.7046	0.02606	34.3615	0.00915	32.2738	0.02113											828.661	16.6279								5310	27.6763
				1955.27	1.68606	-0.01802	-0.23427		25.7762	0.02585	34.4323	0.00901	32.351	0.02085											847.515	20.451								5330	27.6856
				1958.27	2.06921	0.20524	2.66817		25.8478	0.02563	34.5031	0.00888	32.4282	0.02058											770.838	21.9412								5350	27.6948
				1961.28	2.14174	0.11489	1.49353		25.9195	0.02541	34.574	0.00874	32.5054	0.0203											1328.08	25.2319								5370	27.704
				1964.28	-5.59046	-0.23831	-3.09803		25.9911	0.0252	34.6448	0.00861	32.5825	0.02002											959.32	13.5265								5390	27.7132
				1967.28	-1.63498	0.14326	1.86235		26.0627	0.02498	34.7156	0.00847	32.6597	0.01975											761.376	27.3199								5410	27.7224
				1970.29	-1.67893	-0.03671	-0.47718		26.1344	0.02476	34.7865	0.00834	32.7369	0.01948											639.263	21.4515								5430	27.7315
				1973.29	2.1989	0.10293	1.33812		26.206	0.02454	34.8573	0.00821	32.8141	0.01921											831.923	20.6716								5450	27.7406
				1976.29	5.33899	-0.02626	-0.34135		26.2776	0.02432	34.9282	0.00808	32.8913	0.01895											730.623	15.5161								5470	27.7496
				1979.3	1.10145	0.25675	3.33779		26.3493	0.0241	34.999	0.00795	32.9684	0.01868											532.751	10.6019								5490	27.7586
				1982.3	2.06704	0.02003	0.26044		26.4209	0.02388	35.0698	0.00783	33.0456	0.01842											282.445	22.2683								5510	27.7676
				1985.3	-4.07317	-0.1659	-2.15665		26.4925	0.02366	35.1407	0.0077	33.1228	0.01816											105.315	29.5281								5530	27.7765
				1988.3	-2.33095	-0.34885	-4.53506		26.5641	0.02343	35.2115	0.00758	33.2	0.0179											178.53	27.282								5550	27.7855
				1991.31	-3.26799	-0.31973	-4.1565		26.6358	0.02321	35.2823	0.00745	33.2772	0.01764											1466.17	31.58								5570	27.7943
				1994.31	3.21144	0.05885	0.76509		26.7074	0.02299	35.3532	0.00733	33.3543	0.01739											747.019	29.2961								5590	27.8032
				1997.31	2.77919	-0.07332	-0.95316		26.779	0.02276	35.424	0.00721	33.4315	0.01713											1272.03	12.4134								5610	27.812
				2000.32	-4.21527	-0.18458	-2.39956		26.8507	0.02254	35.4948	0.00709	33.5087	0.01688											1786.06	21.3276								5630	27.8208
				2003.32	-0.99753	0.01181	0.15347		26.9223	0.02231	35.5657	0.00697	33.5859	0.01663											921.52	21.0069								5650	27.8295
				2006.32	-3.68191	0.27988	3.63841		26.9939	0.02209	35.6365	0.00686	33.6631	0.01639											1057.63	17.0119								5670	27.8383
				2009.33	-2.13384	0.16861	2.19191		27.0656	0.02186	35.7074	0.00674	33.7403	0.01614											1091.23	23.6268								5690	27.847
				2012.33	-2.4496	0.10215	1.32791		27.1372	0.02163	35.7782	0.00663	33.8174	0.0159											810.776	22.5887								5710	27.8556
				2015.33	-3.65845	-0.05392	-0.70098		27.2088	0.0214	35.849	0.00651	33.8946	0.01566											957.943	25.0575								5730	27.8643
				2018.33	7.98532	-0.07857	-1.02136		27.2805	0.02118	35.9199	0.0064	33.9718	0.01543											685.445	10.5342								5750	27.8729
				2021.34	6.3882	-0.16593	-2.15711		27.3521	0.02095	35.9907	0.00629	34.049	0.01519											724.126	26.3548								5770	27.8814
				2024.34	5.21818	-0.1846	-2.39983		27.4237	0.02072	36.0615	0.00618	34.1262	0.01496											580.686	25.4701								5790	27.89
				2027.34	2.80561	-0.1525	-1.9825		27.4953	0.02049	36.1324	0.00607	34.2033	0.01473											1226.09	19.4579								5810	27.8985
				2030.35	0.23772	-0.19208	-2.49698		27.567	0.02026	36.2032	0.00596	34.2805	0.0145											573.176	22.3952								5830	27.907
				2033.35	-5.04824	-0.15698	-2.04076		27.6386	0.02003	36.2741	0.00586	34.3577	0.01427											607.494	24.4195								5850	27.9154
				2036.35	-1.67517	-0.01735	-0.22555		27.7102	0.01981	36.3449	0.00575	34.4349	0.01405											1220.77	24.5061								5870	27.9239
				2039.36	-0.16596	0.37617	4.89024		27.7819	0.01958	36.4157	0.00565	34.5121	0.01383											1092.76	28.5136								5890	27.9322
				2042.36	-0.32638	-0.19507	-2.53595		27.8535	0.01935	36.4866	0.00555	34.5892	0.01361											853.099	17.3363								5910	27.9406
				2045.36	4.44454	-0.12115	-1.57499		27.9251	0.01912	36.5574	0.00545	34.6664	0.01339											751.079	24.4362								5930	27.949
				2048.36	0.82825	-0.22943	-2.9826		27.9968	0.01889	36.6282	0.00535	34.7436	0.01318											417.116	27.5182								5950	27.9573
				2051.37	-1.97259	0.17604	2.2885		28.0684	0.01866	36.6991	0.00525	34.8208	0.01297											493.613	21.9495								5970	27.9656
				2054.37	-1.04581	-0.83727	-10.8845		28.14	0.01843	36.7699	0.00515	34.898	0.01276											311.119	18.6024								5990	27.9738
				2057.37	1.6283	-0.32427	-4.21551		28.2117	0.0182	36.8407	0.00506	34.9751	0.01255											716.165	13.9288								6010	27.9821
				2060.38	1.81733	0.03341	0.43432		28.2833	0.01797	36.9116	0.00496	35.0523	0.01234											1014.78	23.6526								6030	27.9902
				2063.38	3.87018	-0.1585	-2.06053		28.3549	0.01774	36.9824	0.00487	35.1295	0.01214											706.984	23.0418								6050	27.9984
				2066.38	-2.42535	-0.2399	-3.11872		28.4266	0.01752	37.0532	0.00478	35.2067	0.01194											487.394	8.96591								6070	28.0066
				2069.39	-1.96451	-0.6857	-8.91406		28.4982	0.01729	37.1241	0.00469	35.2839	0.01174											776.046	16.4918								6090	28.0147
				2072.39	-3.09569	-0.30114	-3.9148		28.5698	0.01706	37.1949	0.0046	35.361	0.01155											746.913	26.4854								6110	28.0228
				2075.39	4.58745	-0.37357	-4.85636		28.6415	0.01683	37.2657	0.00451	35.4382	0.01135											984.851	29.5972								6130	28.0309
				2078.39	3.65042	-0.25783	-3.35179		28.7131	0.01661	37.3366	0.00442	35.5154	0.01116											995.458	30.6119								6150	28.0389
				2081.4	4.65487	0.04011	0.52144		28.7847	0.01638	37.4074	0.00434	35.5926	0.01097											165.844	13.7256								6170	28.0469
				2084.4	-2.41726	-0.87164	-11.3313		28.8564	0.01616	37.4783	0.00425	35.6698	0.01079											492.229	15.0849								6190	28.0549
				2087.4	3.40206	0.10432	1.35622		28.928	0.01593	37.5491	0.00417	35.7469	0.0106											1187.33	24.0121								6210	28.0629
				2090.41	2.58152	0.03487	0.45334		28.9996	0.01571	37.6199	0.00409	35.8241	0.01042											467.489	23.512								6230	28.0708
				2093.41	-3.67519	-0.0286	-0.37178		29.0712	0.01549	37.6908	0.004	35.9013	0.01024											245.838	17.9498								6250	28.0787
				2096.41	-5.34999	0.17974	2.33657		29.1429	0.01526	37.7616	0.00392	35.9785	0.01006											952.619	19.7572								6270	28.0866
				2099.42	-1.3945	0.40002	5.20023		29.2145	0.01504	37.8324	0.00385	36.0557	0.00988											837.195	22.4586								6290	28.0945
				2102.42	2.13389	-0.12643	-1.64356		29.2861	0.01482	37.9033	0.00377	36.1328	0.00971											555.169	22.7498								6310	28.1023
				2105.42	2.51661	-0.35717	-4.64324		29.3578	0.0146	37.9741	0.00369	36.21	0.00954											1260.27	26.34								6330	28.1101
				2108.42	-0.22035	-0.39077	-5.08006		29.4294	0.01438	38.045	0.00362	36.2872	0.00937											819.245	15.9068								6350	28.1179
				2111.43	-2.60781	0.12222	1.58892		29.501	0.01417	38.1158	0.00354	36.3644	0.0092											1187.7	28.1807								6370	28.1257
				2114.43	-1.69481	-0.47591	-6.18678		29.5727	0.01395	38.1866	0.00347	36.4416	0.00904											990.004	17.8625								6390	28.1334
				2117.43	-3.84929	-0.3751	-4.87631		29.6443	0.01373	38.2575	0.0034	36.5187	0.00888											754.283	13.9287								6410	28.1411
				2120.44	-6.23679	-0.36696	-4.77049		29.7159	0.01352	38.3283	0.00333	36.5959	0.00872											1246.06	23.7991								6430	28.1488
				2123.44	0.22888	-0.17066	-2.21858		29.7876	0.01331	38.3991	0.00326	36.6731	0.00856											1145.72	22.5072								6450	28.1565
				2126.44	-3.01284	0.26459	3.43973		29.8592	0.0131	38.47	0.00319	36.7503	0.0084											1953.11	36.6575								6470	28.1641
				2129.45	-3.84714	0.1413	1.83691		29.9308	0.01289	38.5408	0.00312	36.8275	0.00825											713.03	23.2359								6490	28.1718
				2132.45	-1.03146	-0.11043	-1.43565		30.0025	0.01268	38.6116	0.00305	36.9046	0.0081											145.809	10.1888								6510	28.1794
				2135.45	2.67732	0.19638	2.55293		30.0741	0.01247	38.6825	0.00299	36.9818	0.00795											167.689	13.2025								6530	28.1869
				2138.45	-1.22454	0.15373	1.99846		30.1457	0.01226	38.7533	0.00292	37.059	0.0078											548.392	15.8446								6550	28.1945
				2141.46	-1.51522	-0.24138	-3.13793		30.2174	0.01206	38.8242	0.00286	37.1362	0.00765											753.698	20.6966								6570	28.202
				2144.46	-3.66971	-0.57973	-7.5365		30.289	0.01185	38.895	0.0028	37.2134	0.00751											1019.18	27.1584								6590	28.2095
				2147.46	-3.26148	-0.12955	-1.68409		30.3606	0.01165	38.9658	0.00274	37.2906	0.00737											203.559	34.4059								6610	28.217
				2150.47	-1.41653	-0.16622	-2.1609		30.4322	0.01145	39.0367	0.00268	37.3677	0.00723											215.256	14.578								6630	28.2245
				2153.47	-0.61998	-0.45081	-5.86053		30.5039	0.01125	39.1075	0.00262	37.4449	0.00709											592.134	22.3615								6650	28.2319
				2156.47	-8.75426	-0.15594	-2.02728		30.5755	0.01105	39.1783	0.00256	37.5221	0.00695											709.918	22.4413								6670	28.2393
				2159.48	-11.0252	-0.19561	-2.54287		30.6471	0.01086	39.2492	0.0025	37.5993	0.00682											349.306	14.348								6690	28.2467
				2162.48	-3.58885	-0.14268	-1.85478		30.7188	0.01067	39.32	0.00245	37.6765	0.00669											342.416	16.8933								6710	28.2541
				2165.48	-5.35504	-0.45117	-5.86515		30.7904	0.01047	39.3908	0.00239	37.7536	0.00656											746.15	16.2219								6730	28.2614
				2168.48	1.14947	-0.18019	-2.34243		30.862	0.01028	39.4617	0.00234	37.8308	0.00643											691.716	23.4044								6750	28.2687
				2171.49	-4.0726	-0.38413	-4.99372		30.9337	0.01009	39.5325	0.00228	37.908	0.0063											705.958	18.6654								6770	28.2761
				2174.49	-3.27605	-0.38796	-5.04344		31.0053	0.00991	39.6033	0.00223	37.9852	0.00618											494.895	8.77804								6790	28.2833
				2177.49	1.94709	-0.02439	-0.31705		31.0769	0.00972	39.6742	0.00218	38.0624	0.00606											209.007	22.706								6810	28.2906
				2180.5	0.06439	0.09724	1.26416		31.1486	0.00954	39.745	0.00213	38.1395	0.00594											950.899	24.4291								6830	28.2978
				2183.5	-4.34226	-0.02008	-0.26109		31.2202	0.00936	39.8158	0.00208	38.2167	0.00582											803.197	25.3783								6850	28.3051
				2186.5	-0.6723	-0.25688	-3.33945		31.2918	0.00918	39.8867	0.00203	38.2939	0.0057											869.175	16.9562								6870	28.3122
				2189.51	-1.42894	0.0798	1.03742		31.3635	0.009	39.9575	0.00198	38.3711	0.00558											1004.01	19.9502								6890	28.3194
				2192.51	-1.75846	0.12676	1.64785		31.4351	0.00882	40.0284	0.00194	38.4483	0.00547											457.981	10.3667								6910	28.3266
				2195.51	-3.21404	0.23345	3.03487		31.5067	0.00865	40.0992	0.00189	38.5254	0.00536											126.387	45.2259								6930	28.3337
				2198.51	-1.09727	0.03847	0.50013		31.5784	0.00848	40.17	0.00185	38.6026	0.00525											329.893	15.1735								6950	28.3408
				2201.52	-0.18423	-0.49105	-6.38364		31.65	0.00831	40.2409	0.0018	38.6798	0.00514											107.687	22.4723								6970	28.3479
				2204.52	6.94154	-0.56655	-7.36518		31.7216	0.00814	40.3117	0.00176	38.757	0.00503											165.023	14.8618								6990	28.355
				2207.52	3.54448	-0.0865	-1.12448		31.7933	0.00798	40.3825	0.00171	38.8342	0.00493											141.671	20.7057								7010	28.3621
				2210.53	0.14744	0.05903	0.76738		31.8649	0.00781	40.4534	0.00167	38.9113	0.00482											90.1357	44.9258								7030	28.3691
				2213.53	-1.57995	-0.12401	-1.61214		31.9365	0.00765	40.5242	0.00163	38.9885	0.00472											170.422	13.2336								7050	28.3761
				2216.53	-2.41426	-0.2503	-3.25384		32.0082	0.00749	40.5951	0.00159	39.0657	0.00462											273.863	21.8338								7070	28.3831
				2219.54	-2.20015	0.47767	6.20977		32.0798	0.00733	40.6659	0.00155	39.1429	0.00452											93.0002	13.8082								7090	28.3901
				2222.54	-9.75199	0.46489	6.04361		32.1514	0.00718	40.7367	0.00151	39.2201	0.00442											155.407	12.134								7110	28.397
				2225.54	-2.19908	0.19524	2.53808		32.2231	0.00703	40.8076	0.00148	39.2972	0.00433											93.2621	18.7261								7130	28.404
				2228.54	0.96607	-0.11325	-1.47219		32.2947	0.00687	40.8784	0.00144	39.3744	0.00423											73.9727	14.0844								7150	28.4109
				2231.55	-3.2464	-0.38589	-5.0166		32.3663	0.00672	40.9492	0.0014	39.4516	0.00414											128.444	12.5016								7170	28.4178
				2234.55	-4.04188	-0.24933	-3.24128		32.4379	0.00658	41.0201	0.00137	39.5288	0.00405											133.542	13.0681								7190	28.4247
				2237.55	-2.08043	0.02165	0.28143		32.5096	0.00643	41.0909	0.00133	39.606	0.00396											71.0285	16.9915								7210	28.4315
				2240.56	-6.72003	-0.00607	-0.07894		32.5812	0.00629	41.1617	0.0013	39.6831	0.00387											133.027	15.577								7230	28.4384
				2243.56	-0.44851	-0.09651	-1.25468		32.6528	0.00615	41.2326	0.00127	39.7603	0.00379											220.02	23.1254								7250	28.4452
				2246.56	-2.56419	-0.54538	-7.09		32.7245	0.00601	41.3034	0.00123	39.8375	0.0037											220.314	11.2685								7270	28.452
				2249.57	1.80468	-0.12805	-1.66467		32.7961	0.00587	41.3743	0.0012	39.9147	0.00362											216.945	17.443								7290	28.4588
				2252.57	3.88261	-0.77405	-10.0627		32.8677	0.00574	41.4451	0.00117	39.9919	0.00354											98.5721	12.9805								7310	28.4655
				2255.57	3.63075	-0.294	-3.82196		32.9394	0.00561	41.5159	0.00114	40.0691	0.00345											120.805	8.29728								7330	28.4723
				2258.57	0.66082	-0.15445	-2.00786		33.011	0.00548	41.5868	0.00111	40.1462	0.00337											152.718	22.8399								7350	28.479
				2261.58	-4.05645	-0.51969	-6.75595		33.0826	0.00535	41.6576	0.00108	40.2234	0.0033											188.691	14.9219								7370	28.4857
				2264.58	-0.27003	0.15452	2.00874		33.1543	0.00522	41.7284	0.00105	40.3006	0.00322											111.907	17.4169								7390	28.4924
				2267.58	1.73025	0.02823	0.36704		33.2259	0.0051	41.7993	0.00102	40.3778	0.00314											130.566	16.194								7410	28.4991
				2270.59	2.41031	-0.29817	-3.87622		33.2975	0.00498	41.8701	0.000994914	40.455	0.00307											121.097	16.2								7430	28.5057
				2273.59	-6.69471	-0.08694	-1.1302		33.3692	0.00486	41.9409	0.000968083	40.5321	0.003											98.4417	14.0111								7450	28.5124
				2276.59	-2.36466	0.22884	2.97492		33.4408	0.00474	42.0118	0.000941852	40.6093	0.00293											116.931	16.29								7470	28.519
				2279.6	-4.67449	-0.21406	-2.78275		33.5124	0.00462	42.0826	0.000916212	40.6865	0.00286											96.3597	16.4109								7490	28.5256
				2282.6	-0.73275	-0.24774	-3.22067		33.584	0.00451	42.1534	0.000891153	40.7637	0.00279											178.085	21.706								7510	28.5322
				2285.6	1.65582	-0.39494	-5.13423		33.6557	0.0044	42.2243	0.000866665	40.8409	0.00272											165.662	28.736								7530	28.5387
				2288.6	-2.71197	0.04031	0.52407		33.7273	0.00429	42.2951	0.000842738	40.918	0.00265											126.471	15.5004								7550	28.5453
				2291.61	-3.00265	0.01857	0.24146		33.7989	0.00418	42.3659	0.000819364	40.9952	0.00259											179.672	17.0189								7570	28.5518
				2294.61	-8.65182	-0.02408	-0.31301		33.8706	0.00407	42.4368	0.000796532	41.0724	0.00252											146.965	17.331								7590	28.5583
				2297.61	-2.84626	0.19611	2.54945		33.9422	0.00397	42.5076	0.000774234	41.1496	0.00246											305.148	19.6249								7610	28.5648
				2300.62	-2.04971	-0.19003	-2.4704		34.0138	0.00387	42.5785	0.000752459	41.2268	0.0024											204.457	15.574								7630	28.5713
				2303.62	6.35743	-0.5702	-7.41258		34.0855	0.00377	42.6493	0.0007312	41.304	0.00234											211.84	14.1346								7650	28.5778
				2306.62	0.66943	-0.24247	-3.15215		34.1571	0.00367	42.7201	0.000710446	41.3811	0.00228											176.968	17.3423								7670	28.5842
				2309.63	-3.27123	0.05837	0.75876		34.2287	0.00357	42.791	0.000690189	41.4583	0.00222											221.636	27.6369								7690	28.5907
				2312.63	1.09764	-0.07987	-1.03826		34.3004	0.00348	42.8618	0.000670419	41.5355	0.00216											175.297	10.8109								7710	28.5971
				2315.63	4.10749	-0.17628	-2.29166		34.372	0.00339	42.9326	0.000651128	41.6127	0.00211											61.57	17.1751								7730	28.6035
				2318.63	-0.37682	0.04391	0.57089		34.4436	0.0033	43.0035	0.000632308	41.6898	0.00205											85.8395	15.3447								7750	28.6098
				2321.64	-2.14303	-0.21977	-2.85698		34.5153	0.00321	43.0743	0.000613948	41.767	0.002											709.176	29.9392								7770	28.6162
				2324.64	-6.35551	0.17964	2.33537		34.5869	0.00312	43.1452	0.000596041	41.8442	0.00195											328.583	31.1637								7790	28.6226
				2327.64	-0.62759	-0.41558	-5.40256		34.6585	0.00304	43.216	0.000578577	41.9214	0.0019											102.665	31.2294								7810	28.6289
				2330.65	-1.30657	-0.02812	-0.36554		34.7302	0.00295	43.2868	0.000561549	41.9986	0.00185											323.894	27.2842								7830	28.6352
				2333.65	0.53837	-0.42622	-5.5408		34.8018	0.00287	43.3577	0.000544949	42.0757	0.0018											230.706	30.08								7850	28.6415
				2336.65	1.68439	-0.08355	-1.08617		34.8734	0.00279	43.4285	0.000528767	42.1529	0.00175											600.627	23.9556								7870	28.6478
				2339.66	-0.23714	-0.2188	-2.84442		34.9451	0.00271	43.4993	0.000512995	42.2301	0.0017											769.14	27.2497								7890	28.654
				2342.66	-6.93472	-0.0434	-0.56426		35.0167	0.00264	43.5702	0.000497626	42.3073	0.00165											471.67	22.3208								7910	28.6603
				2345.66	-0.77968	-0.07112	-0.92462		35.0883	0.00256	43.641	0.000482651	42.3845	0.00161											578.512	26.4757								7930	28.6665
				2348.66	0.13336	-0.05105	-0.66361		35.16	0.00249	43.7118	0.000468063	42.4617	0.00156											558.413	25.8858								7950	28.6728
				2351.67	2.36661	-0.05786	-0.75212		35.2316	0.00242	43.7827	0.000453854	42.5388	0.00152											94.6179	11.5621								7970	28.679
				2354.67	-2.27302	0.29675	3.85772		35.3032	0.00235	43.8535	0.000440015	42.616	0.00148											277.192	21.2137								7990	28.6851
				2357.67	-4.15569	-0.2029	-2.63766		35.3749	0.00228	43.9243	0.000426539	42.6932	0.00144											141.41	19.292								8010	28.6913
				2360.68	-6.31021	-0.14989	-1.9486		35.4465	0.00221	43.9952	0.000413419	42.7704	0.0014											344.826	11.6737								8030	28.6975
				2363.68	-4.65941	-0.23413	-3.04371		35.5181	0.00215	44.066	0.000400648	42.8476	0.00136											106.126	8.63898								8050	28.7036
				2366.68	0.91318	-0.08241	-1.07131		35.5897	0.00209	44.1369	0.000388217	42.9247	0.00132											86.7779	13.2201								8070	28.7097
				2369.69	4.11716	-0.39963	-5.19515		35.6614	0.00202	44.2077	0.00037612	43.0019	0.00128											155.546	13.1242								8090	28.7158
				2372.69	2.58395	0.19715	2.56294		35.733	0.00196	44.2785	0.000364349	43.0791	0.00124											220.478	15.9737								8110	28.7219
				2375.69	0.77889	-0.18279	-2.37627		35.8046	0.0019	44.3494	0.000352897	43.1563	0.00121											88.6582	18.8249								8130	28.728
				2378.69	-3.12296	-0.14755	-1.9182		35.8763	0.00185	44.4202	0.000341758	43.2335	0.00117											737.109	24.6477								8150	28.7341
				2381.7	-3.72428	-0.06154	-0.80006		35.9479	0.00179	44.491	0.000330924	43.3106	0.00114											378.41	28.7909								8170	28.7401
				2384.7	2.54727	0.37692	4.9		36.0195	0.00173	44.5619	0.000320389	43.3878	0.0011											106.201	31.9823								8190	28.7462
				2387.7	-2.09236	0.1762	2.29058		36.0912	0.00168	44.6327	0.000310146	43.465	0.00107											91.4224	27.9018								8210	28.7522
				2390.71	-0.86867	0.03819	0.49653		36.1628	0.00163	44.7035	0.000300189	43.5422	0.00104											207.632	9.40474								8230	28.7582
				2393.71	-2.01362	0.19888	2.58547		36.2344	0.00158	44.7744	0.00029051	43.6194	0.00101											171.246	16.4092								8250	28.7642
				2396.71	-3.00324	0.09672	1.25738		36.3061	0.00153	44.8452	0.000281104	43.6965	0.000974639											531.259	26.5743								8270	28.7702
				2399.72	-1.50775	0.03936	0.51169		36.3777	0.00148	44.9161	0.000271964	43.7737	0.000944708											115.716	18.9814								8290	28.7761
				2402.72	-4.28355	0.1672	2.17354		36.4493	0.00143	44.9869	0.000263085	43.8509	0.000915516											144.316	14.3051								8310	28.7821
				2405.72	-3.91412	-0.05743	-0.74662		36.5209	0.00139	45.0577	0.00025446	43.9281	0.000887051											223.298	14.1214								8330	28.788
				2408.72	-0.16651	-0.09089	-1.18157		36.5926	0.00134	45.1286	0.000246082	44.0053	0.000859299											157.368	15.4727								8350	28.7939
				2411.73	2.2997	-0.44096	-5.73249		36.6642	0.0013	45.1994	0.000237947	44.0825	0.00083225											77.2352	20.391								8370	28.7998
				2414.73	-5.36859	-0.23248	-3.02227		36.7358	0.00126	45.2702	0.000230048	44.1596	0.00080589											160.928	11.4175								8390	28.8057
				2417.73	-4.57208	-0.20024	-2.60307		36.8075	0.00122	45.3411	0.00022238	44.2368	0.000780208											97.6898	11.491								8410	28.8116
				2420.74	-9.83295	-0.29642	-3.8535		36.8791	0.00118	45.4119	0.000214937	44.314	0.00075519											473.94	20.0729								8430	28.8175
				2423.74	-1.93057	-0.35975	-4.67675		36.9507	0.00114	45.4828	0.000207714	44.3912	0.000730827											255.683	20.4651								8450	28.8233
				2426.74	-2.18243	-0.10647	-1.38414		37.0224	0.0011	45.5536	0.000200705	44.4684	0.000707104											1015.01	20.2696								8470	28.8292
				2429.75	-4.0263	-0.08318	-1.08137		37.094	0.00106	45.6244	0.000193905	44.5455	0.000684011											135.814	14.2557								8490	28.835
				2432.75	4.4197	-0.04795	-0.6233		37.1656	0.00103	45.6953	0.000187309	44.6227	0.000661535											249.68	15.2228								8510	28.8408
				2435.75	1.91571	-0.13218	-1.7184		37.2373	0.000992526	45.7661	0.000180911	44.6999	0.000639666											187.473	15.8938								8530	28.8466
				2438.75	-5.28666	-0.07305	-0.94969		37.3089	0.000958784	45.8369	0.000174707	44.7771	0.00061839											292.769	17.4075								8550	28.8524
				2441.76	-3.79118	-0.52767	-6.85969		37.3805	0.000926009	45.9078	0.000168692	44.8543	0.000597697											92.947	12.6836								8570	28.8582
				2444.76	0.53889	-0.32815	-4.26592		37.4522	0.000894178	45.9786	0.00016286	44.9314	0.000577576											328.13	36.2057								8590	28.8639
				2447.76	-0.8002	-0.28395	-3.6914		37.5238	0.000863272	46.0494	0.000157208	45.0086	0.000558014											400.869	22.5899								8610	28.8697
				2450.77	0.50112	-0.39507	-5.13592		37.5954	0.00083327	46.1203	0.00015173	45.0858	0.000539001											126.562	20.6496								8630	28.8754
				2453.77	-2.74061	0.00755	0.09817		37.6671	0.000804152	46.1911	0.000146421	45.163	0.000520525											241.038	24.5611								8650	28.8811
				2456.77	3.60858	-0.13643	-1.77353		37.7387	0.000775898	46.2619	0.000141279	45.2402	0.000502575											349.327	16.4236								8670	28.8868
				2459.78	0.44449	-0.40585	-5.27609		37.8103	0.000748488	46.3328	0.000136297	45.3173	0.000485141											336.01	20.9902								8690	28.8925
				2462.78	-0.15682	-0.08089	-1.05157		37.882	0.000721903	46.4036	0.000131472	45.3945	0.00046821											454.434	20.594								8710	28.8982
				2465.78	-2.38899	-0.49368	-6.41785		37.9536	0.000696123	46.4744	0.0001268	45.4717	0.000451774											477.376	25.3178								8730	28.9038
				2468.78	-1.82542	0.04932	0.64119		38.0252	0.000671131	46.5453	0.000122276	45.5489	0.00043582											433.285	18.2104								8750	28.9095
				2471.79	-0.40759	-0.22607	-2.93893		38.0969	0.000646906	46.6161	0.000117896	45.6261	0.000420338											303.909	22.6754								8770	28.9151
				2474.79	1.04904	0.17058	2.21751		38.1685	0.00062343	46.687	0.000113657	45.7032	0.000405318											103.014	29.555								8790	28.9207
				2477.79	0.02059	-0.6126	-7.96378		38.2401	0.000600686	46.7578	0.000109555	45.7804	0.000390749											379.437	18.9712								8810	28.9263
				2480.8	4.5448	-0.07556	-0.98228		38.3118	0.000578655	46.8286	0.000105585	45.8576	0.000376622											456.991	20.2447								8830	28.932
				2483.8	-3.90012	0.0224	0.29118		38.3834	0.00055732	46.8995	0.000101745	45.9348	0.000362926											270.64	31.2928								8850	28.9375
				2486.8	3.69162	0.07556	0.98224		38.455	0.000536662	46.9703	9.803e-05	46.012	0.000349651											260.906	21.7008								8870	28.9431
				2489.81	-0.28789	0.03613	0.46963		38.5266	0.000516666	47.0411	9.44369e-05	46.0891	0.000336786											346.945	28.515								8890	28.9487
				2492.81	-0.3456	-0.34979	-4.54725		38.5983	0.000497314	47.112	9.09624e-05	46.1663	0.000324324											93.1281	12.7255								8910	28.9542
				2495.81	-1.99531	0.00504	0.06558		38.6699	0.000478589	47.1828	8.7603e-05	46.2435	0.000312253											80.8046	13.5072								8930	28.9597
				2498.81	-0.26686	-0.19569	-2.54395		38.7415	0.000460475	47.2537	8.43554e-05	46.3207	0.000300564											276.386	20.6813								8950	28.9653
				2501.82	3.36426	-0.31576	-4.10492		38.8132	0.000442956	47.3245	8.12165e-05	46.3979	0.000289249											83.3448	20.6668								8970	28.9708
				2504.82	0.51081	-0.44182	-5.74364		38.8848	0.000426017	47.3953	7.81829e-05	46.4751	0.000278297											243.016	21.1596								8990	28.9763
				2507.82	-2.61443	-0.29308	-3.81002		38.9564	0.000409641	47.4662	7.52517e-05	46.5522	0.000267699											66.8294	22.0291								9010	28.9818
				2510.83	-2.43915	-0.1772	-2.30359		39.0281	0.000393814	47.537	7.24199e-05	46.6294	0.000257447											111.445	19.0469								9030	28.9872
				2513.83	2.27919	-0.11508	-1.49609		39.0997	0.00037852	47.6078	6.96845e-05	46.7066	0.000247532											196.878	18.5809								9050	28.9927
				2516.83	-0.26363	-0.58463	-7.6002		39.1713	0.000363745	47.6787	6.70426e-05	46.7838	0.000237945											258.227	15.678								9070	28.9982
				2519.84	5.07598	-0.16707	-2.1719		39.243	0.000349474	47.7495	6.44914e-05	46.861	0.000228677											482.896	25.275								9090	29.0036
				2522.84	2.26139	0.01751	0.22767		39.3146	0.000335694	47.8203	6.20283e-05	46.9381	0.000219721											275.282	23.9453								9110	29.009
				2525.84	-2.14524	0.15431	2.00597		39.3862	0.000322389	47.8912	5.96506e-05	47.0153	0.000211067											94.5547	23.3958								9130	29.0144
				2528.84	0.04916	0.11487	1.49326		39.4579	0.000309548	47.962	5.73556e-05	47.0925	0.000202707											119.827	13.1026								9150	29.0198
				2531.85	-3.27022	-0.05599	-0.72787		39.5295	0.000297156	48.0329	5.51408e-05	47.1697	0.000194634											208.061	24.9517								9170	29.0252
				2534.85	-2.66783	-0.33438	-4.34696		39.6011	0.000285201	48.1037	5.30038e-05	47.2469	0.00018684											240.387	17.4796								9190	29.0306
				2537.85	-7.46276	-0.17668	-2.29681		39.6728	0.000273669	48.1745	5.09421e-05	47.324	0.000179317											169.159	16.5952								9210	29.036
				2540.86	-2.8609	0.1692	2.19957		39.7444	0.000262548	48.2454	4.89535e-05	47.4012	0.000172057											165.278	16.1835								9230	29.0413
				2543.86	-2.21969	-0.02257	-0.29341		39.816	0.000251826	48.3162	4.70356e-05	47.4784	0.000165053											218.852	25.5973								9250	29.0467
				2546.86	1.02314	0.01267	0.16468		39.8877	0.000241492	48.387	4.51862e-05	47.5556	0.000158297											88.2652	26.2649								9270	29.052
				2549.87	-1.79148	0.05985	0.77807		39.9593	0.000231532	48.4579	4.34032e-05	47.6328	0.000151783											102.566	20.634								9290	29.0573
				2552.87	-3.48001	0.05327	0.69254		40.0309	0.000221936	48.5287	4.16843e-05	47.7099	0.000145503											203.249	19.8899								9310	29.0626
				2555.87	-6.60528	-0.06681	-0.86853		40.1025	0.000212693	48.5995	4.00277e-05	47.7871	0.00013945											208.707	21.0564								9330	29.0679
				2558.88	-6.46883	-0.16599	-2.15784		40.1742	0.000203791	48.6704	3.84312e-05	47.8643	0.000133618											136.368	28.4412								9350	29.0732
				2561.88	0.88992	-0.13971	-1.81619		40.2458	0.00019522	48.7412	3.6893e-05	47.9415	0.000128001											276.976	22.6037								9370	29.0785
				2564.88	-2.54597	0.08669	1.127		40.3174	0.00018697	48.812	3.54112e-05	48.0187	0.00012259											107.651	20.8122								9390	29.0838
				2567.88	-0.5457	-0.00352	-0.04577		40.3891	0.00017903	48.8829	3.39838e-05	48.0958	0.000117381											166.763	22.3876								9410	29.089
				2570.89	-0.95287	-0.00413	-0.05365		40.4607	0.000171391	48.9537	3.26092e-05	48.173	0.000112367											112.975	20.7332								9430	29.0943
				2573.89	-6.87385	0.16552	2.15172		40.5323	0.000164043	49.0245	3.12856e-05	48.2502	0.000107542											133.329	20.1679								9450	29.0995
				2576.89	-8.32944	-0.24728	-3.21466		40.604	0.000156975	49.0954	3.00112e-05	48.3274	0.0001029											216.443	19.6865								9470	29.1047
				2579.9	-3.68876	-0.30464	-3.96026		40.6756	0.00015018	49.1662	2.87846e-05	48.4046	9.84349e-05											220.332	18.1034								9490	29.1099
				2582.9	-1.76615	-0.59497	-7.73457		40.7472	0.000143648	49.2371	2.76039e-05	48.4817	9.41415e-05											55.295	13.4024								9510	29.1151
				2585.9	6.25272	0.45283	5.88676		40.8189	0.000137371	49.3079	2.64678e-05	48.5589	9.00141e-05											139.889	9.00316								9530	29.1203
				2588.91	-4.09483	-0.16607	-2.15893		40.8905	0.000131339	49.3787	2.53747e-05	48.6361	8.60473e-05											246.625	22.7814								9550	29.1255
				2591.91	1.08946	-0.51017	-6.63219		40.9621	0.000125545	49.4496	2.43232e-05	48.7133	8.22359e-05											253.169	18.7704								9570	29.1306
				2594.91	5.10886	-0.04781	-0.62149		41.0337	0.000119981	49.5204	2.33117e-05	48.7905	7.85746e-05											164.971	18.2366								9590	29.1358
				2597.91	-2.4818	-0.09919	-1.28942		41.1054	0.000114638	49.5912	2.23391e-05	48.8676	7.50586e-05											267.183	23.876								9610	29.141
				2600.92	-7.58736	-0.29992	-3.89895		41.177	0.000109509	49.6621	2.14038e-05	48.9448	7.16828e-05											210.79	20.977								9630	29.1461
				2603.92	-7.6839	-0.12429	-1.61581		41.2486	0.000104587	49.7329	2.05047e-05	49.022	6.84426e-05											28.3183	36.5236								9650	29.1512
				2606.92	-4.75171	-0.45048	-5.85618		41.3203	9.9864e-05	49.8038	1.96404e-05	49.0992	6.53333e-05											156.844	15.0854								9670	29.1563
				2609.93	-0.69347	-0.33758	-4.38853		41.3919	9.53336e-05	49.8746	1.88097e-05	49.1764	6.23504e-05											181.71	17.4444								9690	29.1614
				2612.93	3.32592	-0.18585	-2.41604		41.4635	9.09887e-05	49.9454	1.80115e-05	49.2535	5.94895e-05											124.353	15.9509								9710	29.1665
				2615.93	-1.66314	-0.07893	-1.02603		41.5352	8.68227e-05	50.0163	1.72446e-05	49.3307	5.67462e-05											206.586	21.4355								9730	29.1716
				2618.94	-4.16713	-0.30953	-4.02386		41.6068	8.28293e-05	50.0871	1.65079e-05	49.4079	5.41166e-05											146.622	14.8265								9750	29.1767
				2621.94	-2.7493	-0.09806	-1.27477		41.6784	7.9002e-05	50.1579	1.58004e-05	49.4851	5.15964e-05											24.1248	10.93								9770	29.1817
				2624.94	-4.32137	-0.0688	-0.89434		41.7501	7.5335e-05	50.2288	1.51209e-05	49.5623	4.91818e-05											152.664	16.1688								9790	29.1868
				2627.94	5.01771	0.24422	3.17486		41.8217	7.18223e-05	50.2996	1.44685e-05	49.6394	4.6869e-05											303.723	17.8642								9810	29.1918
				2630.95	-0.78678	0.11219	1.45848		41.8933	6.84582e-05	50.3704	1.38422e-05	49.7166	4.46542e-05											71.9963	27.4342								9830	29.1968
				2633.95	0.35924	-0.23191	-3.01478		41.965	6.52371e-05	50.4413	1.3241e-05	49.7938	4.25338e-05											24.3745	9.00014								9850	29.2019
				2636.95	-2.22241	0.23045	2.99591		42.0366	6.21539e-05	50.5121	1.2664e-05	49.871	4.05044e-05											15.1808	18.0849								9870	29.2069
				2639.96	-0.92107	-0.08676	-1.12792		42.1082	5.92031e-05	50.5829	1.21104e-05	49.9482	3.85625e-05											12.7044	7.94769								9890	29.2119
				2642.96	2.32174	-0.29944	-3.89266		42.1799	5.63799e-05	50.6538	1.15792e-05	50.0254	3.67049e-05											108.987	18.9061								9910	29.2169
				2645.96	0.47788	0.33318	4.33138		42.2515	5.36792e-05	50.7246	1.10697e-05	50.1025	3.49283e-05											149.594	20.8035								9930	29.2218
				2648.97	-6.33619	-0.07364	-0.95734		42.3231	5.10966e-05	50.7955	1.05811e-05	50.1797	3.32297e-05											218.046	14.2619								9950	29.2268
				2651.97	-3.67583	0.01237	0.16079		42.3948	4.86273e-05	50.8663	1.01125e-05	50.2569	3.16061e-05											93.2317	21.1606								9970	29.2318
				2654.97	2.09092	-0.05096	-0.66246		42.4664	4.62669e-05	50.9371	9.66317e-06	50.3341	3.00545e-05											106.904	9.97479								9990	29.2367
				2657.97	-8.60611	0.18739	2.43605		42.538	4.40112e-05	51.008	9.23246e-06	50.4113	2.85722e-05											44.0274	9.70334								10010	29.2416
				2660.98	-4.15959	-0.15672	-2.03731		42.6097	4.18561e-05	51.0788	8.81963e-06	50.4884	2.71565e-05											38.6087	10.2028								10030	29.2466
				2663.98	-4.13964	-0.42315	-5.50098		42.6813	3.97975e-05	51.1496	8.424e-06	50.5656	2.58046e-05											44.9395	16.5559								10050	29.2515
				2666.98	-8.19679	-0.26844	-3.4897		42.7529	3.78317e-05	51.2205	8.04492e-06	50.6428	2.45141e-05											40.54	5.9395								10070	29.2564
				2669.99	0.21036	-0.42138	-5.47795		42.8246	3.59548e-05	51.2913	7.68174e-06	50.72	2.32825e-05											66.6002	13.5776								10090	29.2613
				2672.99	1.66702	-0.0994	-1.29221		42.8962	3.41633e-05	51.3621	7.33387e-06	50.7972	2.21074e-05											131.846	19.8878								10110	29.2662
				2675.99	-3.82683	-0.20754	-2.69796		42.9678	3.24537e-05	51.433	7.00069e-06	50.8743	2.09865e-05											62.0742	9.20159								10130	29.2711
				2679	-4.46699	0.09055	1.17715		43.0394	3.08227e-05	51.5038	6.68166e-06	50.9515	1.99176e-05											92.531	15.4648								10150	29.2759
				2682	-0.56406	0.00333	0.04326		43.1111	2.9267e-05	51.5746	6.3762e-06	51.0287	1.88986e-05											104.02	9.19704								10170	29.2808
				2685	2.95055	0.08038	1.04496		43.1827	2.77835e-05	51.6455	6.0838e-06	51.1059	1.79273e-05											62.9174	5.90302								10190	29.2856
				2688	-3.90235	0.26197	3.40566		43.2543	2.63692e-05	51.7163	5.80394e-06	51.1831	1.70018e-05											206.641	18.5577								10210	29.2905
				2691.01	-7.84301	-0.00446	-0.05802		43.326	2.50212e-05	51.7872	5.53612e-06	51.2602	1.61202e-05											87.1808	14.9155								10230	29.2953
				2694.01	-1.3385	-0.37545	-4.8808		43.3976	2.37367e-05	51.858	5.27987e-06	51.3374	1.52806e-05											84.7204	9.59092								10250	29.3001
				2697.01	-4.58025	-0.32528	-4.22861		43.4692	2.2513e-05	51.9288	5.03472e-06	51.4146	1.44812e-05											30.5735	7.02367								10270	29.305
				2700.02	-5.99701	0.02956	0.38431		43.5409	2.13474e-05	51.9997	4.80024e-06	51.4918	1.37202e-05											28.6559	10.36								10290	29.3098
				2703.02	-2.44353	0.25297	3.28861		43.6125	2.02376e-05	52.0705	4.57598e-06	51.569	1.29961e-05											60.8862	12.5769								10310	29.3145
				2706.02	-5.64646	0.18964	2.46536		43.6841	1.91811e-05	52.1413	4.36155e-06	51.6461	1.23072e-05											29.996	12.3158								10330	29.3193
				2709.03	-0.42333	-0.14849	-1.93033		43.7558	1.81756e-05	52.2122	4.15655e-06	51.7233	1.1652e-05											18.256	11.1238								10350	29.3241
				2712.03	5.49875	0.10778	1.40116		43.8274	1.72188e-05	52.283	3.96058e-06	51.8005	1.10289e-05											59.6091	10.1401								10370	29.3289
				2715.03	3.34423	-0.08399	-1.09183		43.899	1.63086e-05	52.3539	3.77329e-06	51.8777	1.04367e-05											55.7985	14.2774								10390	29.3336
				2718.03	-4.63473	-0.05472	-0.7114		43.9707	1.5443e-05	52.4247	3.59431e-06	51.9549	9.87379e-06											27.3938	6.23557								10410	29.3384
				2721.04	-2.51796	-0.3122	-4.05864		44.0423	1.462e-05	52.4955	3.4233e-06	52.032	9.33899e-06											33.1975	18.4556								10430	29.3431
				2724.04	-0.55655	-0.1097	-1.42609		44.1139	1.38376e-05	52.5664	3.25994e-06	52.1092	8.831e-06											47.9712	10.6656								10450	29.3478
				2727.04	-0.61425	-0.21484	-2.79296		44.1855	1.30941e-05	52.6372	3.10391e-06	52.1864	8.34861e-06											14.8173	10.7429								10470	29.3526
				2730.05	-2.76874	-0.11389	-1.48062		44.2572	1.23876e-05	52.708	2.95491e-06	52.2636	7.89064e-06											16.647	11.6773								10490	29.3573
				2733.05	1.71662	-0.46995	-6.10929		44.3288	1.17166e-05	52.7789	2.81263e-06	52.3408	7.45597e-06											49.1236	11.7726								10510	29.362
				2736.05	-0.59322	-0.29432	-3.82616		44.4004	1.10793e-05	52.8497	2.6768e-06	52.4179	7.04352e-06											48.2787	4.6104								10530	29.3667
				2739.06	-5.58228	-0.10675	-1.38781		44.4721	1.04743e-05	52.9205	2.54714e-06	52.4951	6.65227e-06											22.6093	11.4892								10550	29.3714
				2742.06	-3.27138	0.18835	2.44852		44.5437	9.90001e-06	52.9914	2.4234e-06	52.5723	6.28121e-06											21.6407	12.6647								10570	29.376
				2745.06	-1.34879	0.07424	0.96511		44.6153	9.35503e-06	53.0622	2.30532e-06	52.6495	5.9294e-06											117.01	24.9787								10590	29.3807
				2748.06	-9.05594	-0.237	-3.08106		44.687	8.838e-06	53.133	2.19267e-06	52.7267	5.59592e-06											18.6587	9.42852								10610	29.3854
				2751.07	-5.77428	-0.00762	-0.0991		44.7586	8.3476e-06	53.2039	2.0852e-06	52.8039	5.27991e-06											114.204	18.3451								10630	29.39
				2754.07	-4.90007	-0.35172	-4.57235		44.8302	7.88257e-06	53.2747	1.98271e-06	52.881	4.98053e-06											20.9562	18.5177								10650	29.3946
				2757.07	-3.5599	-0.12234	-1.59038		44.9019	7.44171e-06	53.3456	1.88496e-06	52.9582	4.69698e-06											80.9766	13.9691								10670	29.3993
				2760.08	-5.13197	0.00848	0.11025		44.9735	7.02386e-06	53.4164	1.79177e-06	53.0354	4.42848e-06											19.5495	5.84778								10690	29.4039
				2763.08	-0.14183	-0.3864	-5.02315		45.0451	6.62793e-06	53.4872	1.70292e-06	53.1126	4.17431e-06											13.3135	13.3908								10710	29.4085
				2766.08	-0.31603	-0.05545	-0.72087		45.1168	6.25285e-06	53.5581	1.61824e-06	53.1898	3.93377e-06											60.1533	22.7546								10730	29.4131
				2769.09	-4.33434	-0.44436	-5.77662		45.1884	5.89762e-06	53.6289	1.53753e-06	53.2669	3.70619e-06											35.3534	17.3923								10750	29.4177
				2772.09	-4.43088	0.05087	0.66125		45.26	5.56127e-06	53.6997	1.46063e-06	53.3441	3.49091e-06											22.6134	7.14032								10770	29.4223
				2775.09	-1.07158	-0.10805	-1.40465		45.3317	5.24287e-06	53.7706	1.38737e-06	53.4213	3.28734e-06											27.5986	21.518								10790	29.4269
				2778.09	-3.73087	-0.47007	-6.11089		45.4033	4.94154e-06	53.8414	1.31758e-06	53.4985	3.09488e-06											32.4298	21.8995								10810	29.4315
				2781.1	-0.5269	-0.21082	-2.74062		45.4749	4.65643e-06	53.9123	1.25111e-06	53.5757	2.91298e-06											104.658	8.54078								10830	29.436
				2784.1	-2.06013	-0.02922	-0.37982		45.5466	4.38674e-06	53.9831	1.18781e-06	53.6528	2.74109e-06											51.1925	24.6635								10850	29.4406
				2787.1	-8.2141	0.28678	3.72816		45.6182	4.1317e-06	54.0539	1.12755e-06	53.73	2.57872e-06											64.7884	18.2524								10870	29.4451
				2790.11	-2.40852	-0.12303	-1.59934		45.6898	3.89057e-06	54.1248	1.07018e-06	53.8072	2.42538e-06											37.7436	11.3765								10890	29.4497
				2793.11	-3.94173	-0.1535	-1.99552		45.7615	3.66266e-06	54.1956	1.01558e-06	53.8844	2.2806e-06											29.6577	13.0613								10910	29.4542
				2796.11	-6.52338	-0.31838	-4.13899		45.8331	3.44727e-06	54.2664	9.63614e-07	53.9616	2.14393e-06											9.67157	25.3677								10930	29.4587
				2799.12	-1.80504	-0.2025	-2.63255		45.9047	3.24379e-06	54.3373	9.1417e-07	54.0387	2.01496e-06											42.0427	5.89736								10950	29.4632
				2802.12	1.04948	-0.35544	-4.6207		45.9763	3.0516e-06	54.4081	8.67132e-07	54.1159	1.89329e-06											72.1271	11.3623								10970	29.4677
				2805.12	4.1758	0.14874	1.93362		46.048	2.87012e-06	54.4789	8.2239e-07	54.1931	1.77853e-06											54.2454	4.82639								10990	29.4722
				2808.12	0.35162	-0.05198	-0.6758		46.1196	2.6988e-06	54.5498	7.79838e-07	54.2703	1.67032e-06											14.1181	17.9716								11010	29.4767
				2811.13	-1.64757	-0.28259	-3.67362		46.1912	2.5371e-06	54.6206	7.39375e-07	54.3475	1.56831e-06											48.4421	12.9523								11030	29.4812
				2814.13	-2.44304	0.05731	0.74509		46.2629	2.38452e-06	54.6915	7.00906e-07	54.4246	1.47217e-06											25.3118	22.8613								11050	29.4857
				2817.13	-4.98584	-0.56755	-7.37816		46.3345	2.24059e-06	54.7623	6.64337e-07	54.5018	1.38159e-06											16.3298	7.48327								11070	29.4901
				2820.14	-5.97545	0.11584	1.50594		46.4061	2.10484e-06	54.8331	6.2958e-07	54.579	1.29627e-06											12.504	7.62642								11090	29.4946
				2823.14	-6.22731	-0.22527	-2.92853		46.4778	1.97686e-06	54.904	5.96551e-07	54.6562	1.21591e-06											65.0274	7.6292								11110	29.4991
						-0.34236	-4.45072		46.5494	1.85621e-06	54.9748	5.65169e-07	54.7334	1.14026e-06											31.8482	5.5651								11130	29.5035
						0.03338	0.43397		46.621	1.74251e-06	55.0456	5.35357e-07	54.8105	1.06906e-06											26.0879	7.61497								11150	29.5079
									46.6927	1.63539e-06	55.1165	5.0704e-07	54.8877	1.00206e-06											43.3876	12.3104								11170	29.5124
									46.7643	1.53449e-06	55.1873	4.80147e-07	54.9649	9.39029e-07											20.9322	9.99703								11190	29.5168
									46.8359	1.43947e-06	55.2581	4.54612e-07	55.0421	8.79749e-07											104.733	14.0453								11210	29.5212
									46.9076	1.35002e-06	55.329	4.30369e-07	55.1193	8.24011e-07											81.2776	11.6532								11230	29.5256
									46.9792	1.26582e-06	55.3998	4.07357e-07	55.1964	7.71616e-07											22.8365	22.4241								11250	29.53
									47.0508	1.18659e-06	55.4706	3.85517e-07	55.2736	7.22378e-07											52.5319	9.97033								11270	29.5344
									47.1225	1.11205e-06	55.5415	3.64792e-07	55.3508	6.76117e-07											53.9042	9.68195								11290	29.5387
									47.1941	1.04195e-06	55.6123	3.45129e-07	55.428	6.32665e-07											30.6863	13.0307								11310	29.5431
									47.2657	9.76033e-07	55.6831	3.26476e-07	55.5052	5.91862e-07											851.289	36.177								11330	29.5475
									47.3374	9.14068e-07	55.754	3.08784e-07	55.5824	5.53556e-07											1947.46	47.1954								11350	29.5518
									47.409	8.55833e-07	55.8248	2.92006e-07	55.6595	5.17603e-07											1245.66	48.7015								11370	29.5562
									47.4806	8.01116e-07	55.8957	2.76098e-07	55.7367	4.83869e-07											935.981	30.8137								11390	29.5605
									47.5522	7.49718e-07	55.9665	2.61016e-07	55.8139	4.52223e-07											2514.7	30.1206								11410	29.5648
									47.6239	7.0145e-07	56.0373	2.46721e-07	55.8911	4.22545e-07											1906.78	42.6465								11430	29.5692
									47.6955	6.56133e-07	56.1082	2.33173e-07	55.9683	3.94719e-07											2489.87	27.8079								11450	29.5735
									47.7671	6.13596e-07	56.179	2.20336e-07	56.0454	3.68636e-07											1539.82	20.7101								11470	29.5778
									47.8388	5.7368e-07	56.2498	2.08173e-07	56.1226	3.44194e-07											998.559	23.8823								11490	29.5821
									47.9104	5.36231e-07	56.3207	1.96652e-07	56.1998	3.21294e-07											1017.22	30.8332								11510	29.5864
									47.982	5.01107e-07	56.3915	1.8574e-07	56.277	2.99846e-07											1440.67	21.0107								11530	29.5907
									48.0537	4.68172e-07	56.4624	1.75406e-07	56.3542	2.79762e-07											1336.47	38.8354								11550	29.595
									48.1253	4.37296e-07	56.5332	1.65622e-07	56.4313	2.60961e-07											1295.57	23.647								11570	29.5992
									48.1969	4.08358e-07	56.604	1.5636e-07	56.5085	2.43364e-07											456.847	23.4368								11590	29.6035
									48.2686	3.81243e-07	56.6749	1.47594e-07	56.5857	2.26899e-07											1859.09	49.2381								11610	29.6077
									48.3402	3.55844e-07	56.7457	1.39298e-07	56.6629	2.11497e-07											1033.89	25.3912								11630	29.612
									48.4118	3.32057e-07	56.8165	1.31447e-07	56.7401	1.97094e-07											2674.14	31.8255								11650	29.6162
									48.4835	3.09785e-07	56.8874	1.24021e-07	56.8173	1.83627e-07											992.316	20.3562								11670	29.6205
									48.5551	2.88938e-07	56.9582	1.16996e-07	56.8944	1.71039e-07											1182.04	28.6871								11690	29.6247
									48.6267	2.69429e-07	57.029	1.10352e-07	56.9716	1.59276e-07											2348.49	28.0202								11710	29.6289
									48.6983	2.51176e-07	57.0999	1.04069e-07	57.0488	1.48286e-07											1027.21	36.9958								11730	29.6331
									48.77	2.34104e-07	57.1707	9.8129e-08	57.126	1.38022e-07											1424.95	31.4817								11750	29.6373
									48.8416	2.1814e-07	57.2415	9.25139e-08	57.2032	1.28437e-07											1533.95	31.3147								11770	29.6415
									48.9132	2.03215e-07	57.3124	8.72067e-08	57.2803	1.1949e-07											1915.23	18.5775								11790	29.6457
									48.9849	1.89266e-07	57.3832	8.21914e-08	57.3575	1.11139e-07											1592.07	22.4652								11810	29.6499
									49.0565	1.76232e-07	57.4541	7.74526e-08	57.4347	1.03347e-07											2200.25	34.0464								11830	29.6541
									49.1281	1.64055e-07	57.5249	7.29759e-08	57.5119	9.60787e-08											879.36	18.6846								11850	29.6583
									49.1998	1.52684e-07	57.5957	6.87474e-08	57.5891	8.93002e-08											1680.5	31.6187								11870	29.6624
									49.2714	1.42066e-07	57.6666	6.47539e-08	57.6662	8.29802e-08											2380.02	37.1348								11890	29.6666
									49.343	1.32155e-07	57.7374	6.09831e-08	57.7434	7.70891e-08											645.824	22.0904								11910	29.6707
									49.4147	1.22905e-07	57.8082	5.7423e-08	57.8206	7.15993e-08											947.524	16.7374								11930	29.6749
									49.4863	1.14275e-07	57.8791	5.40625e-08	57.8978	6.64846e-08											3246.37	56.9983								11950	29.679
									49.5579	1.06226e-07	57.9499	5.08908e-08	57.975	6.17207e-08											485.332	27.5887								11970	29.6831
									49.6296	9.87196e-08	58.0207	4.78978e-08	58.0521	5.72846e-08											1532.08	18.5946								11990	29.6873
									49.7012	9.17215e-08	58.0916	4.5074e-08	58.1293	5.31548e-08											2051.62	33.6817								12010	29.6914
									49.7728	8.51989e-08	58.1624	4.24101e-08	58.2065	4.93111e-08											976.949	23.2028								12030	29.6955
									49.8445	7.91211e-08	58.2332	3.98975e-08	58.2837	4.57345e-08											2390.97	25.0417								12050	29.6996
									49.9161	7.3459e-08	58.3041	3.7528e-08	58.3609	4.24073e-08											1784.07	33.5349								12070	29.7037
									49.9877	6.81856e-08	58.3749	3.52938e-08	58.438	3.9313e-08											2094.5	39.8424								12090	29.7078
									50.0594	6.32755e-08	58.4458	3.31875e-08	58.5152	3.64359e-08											1298.91	24.7128								12110	29.7118
									50.131	5.87047e-08	58.5166	3.12021e-08	58.5924	3.37614e-08											2400.96	42.4068								12130	29.7159
									50.2026	5.44509e-08	58.5874	2.93309e-08	58.6696	3.12759e-08											1814.64	30.6065								12150	29.72
									50.2743	5.04932e-08	58.6583	2.75677e-08	58.7468	2.89666e-08											1342.26	43.9332								12170	29.724
									50.3459	4.68117e-08	58.7291	2.59066e-08	58.8239	2.68216e-08											1220.25	27.5394								12190	29.7281
									50.4175	4.33882e-08	58.7999	2.43418e-08	58.9011	2.48296e-08											2791.53	39.975								12210	29.7322
									50.4891	4.02053e-08	58.8708	2.28679e-08	58.9783	2.29802e-08											826.554	33.8025								12230	29.7362
									50.5608	3.72469e-08	58.9416	2.148e-08	59.0555	2.12636e-08											954.918	22.81								12250	29.7402
									50.6324	3.44978e-08	59.0125	2.01733e-08	59.1327	1.96706e-08											3089.18	47.4932								12270	29.7443
									50.704	3.19438e-08	59.0833	1.89431e-08	59.2098	1.81928e-08											1524.26	25.8393								12290	29.7483
									50.7757	2.95718e-08	59.1541	1.77852e-08	59.287	1.68221e-08											2351.41	38.3978								12310	29.7523
									50.8473	2.73693e-08	59.225	1.66954e-08	59.3642	1.55511e-08											1795.9	31.3318								12330	29.7563
									50.9189	2.53246e-08	59.2958	1.56701e-08	59.4414	1.43728e-08											1837.67	40.2464								12350	29.7603
									50.9906	2.34271e-08	59.3666	1.47054e-08	59.5186	1.32807e-08											1912.48	33.2641								12370	29.7643
									51.0622	2.16664e-08	59.4375	1.3798e-08	59.5958	1.22688e-08											2613.21	36.4198								12390	29.7683
									51.1338	2.00332e-08	59.5083	1.29446e-08	59.6729	1.13314e-08											2888.22	39.9852								12410	29.7723
									51.2055	1.85187e-08	59.5791	1.21421e-08	59.7501	1.04632e-08											2569.98	27.3306								12430	29.7762
																									450.057	29.9898								12450	29.7802
																									2456.05	22.5937								12470	29.7842
																									910.166	33.4054								12490	29.7881
																									496.648	28.7059								12510	29.7921
																									940.583	29.6093								12530	29.796
																									2433.79	24.8536								12550	29.8
																									1276.99	49.0778								12570	29.8039
																									1115.35	22.719								12590	29.8078
																									1248.42	42.7554								12610	29.8117
																									1532.76	15.5245								12630	29.8157
																									1411.22	61.7933								12650	29.8196
																									1512.89	56.6444								12670	29.8235
																									2412.36	69.3374								12690	29.8273
																									802.17	23.5258								12710	29.8312
																									739.138	21.3977								12730	29.8351
																									620.087	30.5933								12750	29.839
																									2091.62	37.7689								12770	29.8429
																									2748.83	36.4438								12790	29.8467
																									2077.35	57.2742								12810	29.8506
																									1234.24	30.0824								12830	29.8544
																									941.565	28.7355								12850	29.8583
																									522.982	29.1907								12870	29.8621
																									1439.81	21.5231								12890	29.866
																									2110.62	29.206								12910	29.8698
																									1927.13	30.1592								12930	29.8736
																									2097.76	30.8109								12950	29.8774
																									2086.51	20.9348								12970	29.8812
																									1814.32	29.4831								12990	29.885
																									1984.27	27.9734								13010	29.8888
																									1243.25	26.0513								13030	29.8926
																									524.963	31.8718								13050	29.8964
																									846.429	20.9914								13070	29.9002
																									1693.49	42.8041								13090	29.904
																									1840.95	24.2672								13110	29.9078
																									1681.22	24.1988								13130	29.9115
																									1918.51	29.66								13150	29.9153
																									1535.37	17.5314								13170	29.919
																									1070.81	42.5781								13190	29.9228
																									1340.01	24.5468								13210	29.9265
																									1828.24	24.8149								13230	29.9302
																									1564.08	53.2588								13250	29.934
																									2375.81	48.5694								13270	29.9377
																									1356.47	44.5076								13290	29.9414
																									2384.33	28.6439								13310	29.9451
																									1949.68	25.3741								13330	29.9488
																									1920.3	31.989								13350	29.9525
																									1360.82	35.2891								13370	29.9562
																									3000.46	46.9607								13390	29.9599
																									3439.31	51.6582								13410	29.9636
																									3956.34	34.919								13430	29.9673
																									975.027	49.5736								13450	29.971
																									816.521	24.3247								13470	29.9746
																									829.558	44.5622								13490	29.9783
																									435.52	29.5919								13510	29.982
																									1085.85	18.862								13530	29.9856
																									1961.04	22.2778								13550	29.9892
																									1547.2	47.5542								13570	29.9929
																									1662.2	27.2965								13590	29.9965
																									2068.53	33.9062								13610	30.0002
																									956.186	30.9621								13630	30.0038
																									1382.32	20.5933								13650	30.0074
																									2328.72	34.1288								13670	30.011
																									639.17	45.3796								13690	30.0146
																									649.824	35.0903								13710	30.0182
																									1844.9	24.7716								13730	30.0218
																									1211.11	23.7916								13750	30.0254
																									1663.72	31.6196								13770	30.029
																									1932.47	30.7776								13790	30.0326
																									1196.67	33.2073								13810	30.0362
																									1504.12	37.6843								13830	30.0398
																									937.636	23.1282								13850	30.0433
																									1659.02	50.2359								13870	30.0469
																									1735.47	45.5986								13890	30.0504
																									709.678	20.5876								13910	30.054
																									1616.53	32.5985								13930	30.0575
																									2567.27	52.2035								13950	30.0611
																									1496.87	41.5006								13970	30.0646
																									1229.8	24.7871								13990	30.0681
																									1667.74	24.5219								14010	30.0717
																									2218.71	42.2841								14030	30.0752
																									1869.86	25.2387								14050	30.0787
																									1646.02	31.5205								14070	30.0822
																									1838.09	37.3638								14090	30.0857
																									3445.08	34.776								14110	30.0892
																									1599.61	26.0874								14130	30.0927
																									1467.39	32.2966								14150	30.0962
																									1284.2	17.6253								14170	30.0997
																									1386.98	30.9033								14190	30.1032
																									3176.51	38.9548								14210	30.1067
																									1576.8	19.1253								14230	30.1102
																									1319.12	23.3709								14250	30.1136
																									1089.52	47.6041								14270	30.1171
																									2541.43	29.8446								14290	30.1205
																									1001.62	32.4674								14310	30.124
																									1188.57	67.0529								14330	30.1274
																									1764.8	26.7978								14350	30.1309
																									2028.42	46.0464								14370	30.1343
																									371.687	31.99								14390	30.1378
																									344.073	23.2271								14410	30.1412
																									338.535	19.1804								14430	30.1446
																									338.425	20.1888								14450	30.148
																									409.62	29.4539								14470	30.1514
																									867.413	31.1813								14490	30.1548
																									452.094	20.416								14510	30.1583
																									632.342	27.1916								14530	30.1617
																									694.222	57.6388								14550	30.1651
																									307.078	17.6591								14570	30.1684
																									384.878	15.5945								14590	30.1718
																									1115.42	39.697								14610	30.1752
																									933.457	30.3145								14630	30.1786
																									466.514	24.5722								14650	30.182
																									646.852	22.8738								14670	30.1853
																									689.567	25.4874								14690	30.1887
																									349.832	30.1384								14710	30.1921
																									832.841	22.7503								14730	30.1954
																									655.496	34.8031								14750	30.1988
																									1522.66	34.3582								14770	30.2021
																									328.611	18.2775								14790	30.2054
																									314.979	26.7559								14810	30.2088
																									564.727	27.5443								14830	30.2121
																									437.693	24.5287								14850	30.2155
																									215.005	26.2473								14870	30.2188
																									371.457	23.6107								14890	30.2221
																									658.889	17.0797								14910	30.2254
																									986.598	31.3771								14930	30.2287
																									978.277	54.5981								14950	30.232
																									189.218	34.9945								14970	30.2353
																									271.194	28.3036								14990	30.2386
																									284.79	17.3856								15010	30.2419
																									849.065	35.5435								15030	30.2452
																									810.179	27.6288								15050	30.2485
																									1237.55	20.2966								15070	30.2518
																									462.77	20.3532								15090	30.255
																									254.907	22.5366								15110	30.2583
																									296.897	36.7238								15130	30.2616
																									765.793	43.0698								15150	30.2648
																									951.594	36.9096								15170	30.2681
																									339.534	25.1478								15190	30.2713
																									637.553	27.7027								15210	30.2746
																									627.938	57.8266								15230	30.2778
																									567.789	32.1093								15250	30.2811
																									297.263	28.6821								15270	30.2843
																									542.365	26.3742								15290	30.2875
																									721.883	24.7991								15310	30.2908
																									336.624	37.9312								15330	30.294
																									713.696	25.4977								15350	30.2972
																									281.416	35.2196								15370	30.3004
																									482.678	33.5947								15390	30.3036
																									344.006	29.8944								15410	30.3068
																									305.823	26.5686								15430	30.31
																									947.167	43.9434								15450	30.3132
																									275.302	17.5718								15470	30.3164
																									228.948	39.9673								15490	30.3196
																									1223.99	23.8367								15510	30.3228
																									496.36	26.7767								15530	30.326
																									207.496	24.957								15550	30.3292
																									428.619	37.9379								15570	30.3323
																									647.661	25.4747								15590	30.3355
																									898.45	28.7707								15610	30.3387
																									323.328	19.2974								15630	30.3418
																									291.615	9.93124								15650	30.345
																									447.744	32.5925								15670	30.3482
																									545.44	27.5405								15690	30.3513
																									491.203	29.3645								15710	30.3544
																									340.421	29.1834								15730	30.3576
																									173.411	39.7473								15750	30.3607
																									366.517	24.4222								15770	30.3639
																									733.746	17.7883								15790	30.367
																									453.471	29.6506								15810	30.3701
																									389.213	28.3846								15830	30.3732
																									175.811	18.2309								15850	30.3763
																									134.101	16.9469								15870	30.3795
																									120.048	17.7262								15890	30.3826
																									576.623	19.8671								15910	30.3857
																									313.599	27.8948								15930	30.3888
																									217.888	9.91999								15950	30.3919
																									153.609	21.2655								15970	30.395
																									360.498	30.2725								15990	30.3981
																									475.03	15.7054								16010	30.4012
																									403.805	19.0884								16030	30.4042
																									196.401	41.7061								16050	30.4073
																									865.243	31.1016								16070	30.4104
																									479.602	23.6934								16090	30.4135
																									450.728	14.6744								16110	30.4165
																									344.061	9.60528								16130	30.4196
																									405.932	29.5053								16150	30.4226
																									587.944	41.3504								16170	30.4257
																									463.37	22.0045								16190	30.4288
																									1039.64	28.5495								16210	30.4318
																									353.238	12.3529								16230	30.4348
																									464.138	15.348								16250	30.4379
																									412.013	24.8419								16270	30.4409
																									266.516	39.5043								16290	30.444
																									992.277	18.9317								16310	30.447
																									463.442	58.0175								16330	30.45
																									567.942	31.0015								16350	30.453
																									331.008	19.55								16370	30.4561
																									150.282	19.3076								16390	30.4591
																									219.759	25.9136								16410	30.4621
																									377.112	23.2642								16430	30.4651
																									185.253	17.9627								16450	30.4681
																									198.498	18.0839								16470	30.4711
																									372.296	20.92								16490	30.4741
																									401.713	29.645								16510	30.4771
																									418.892	46.5416								16530	30.4801
																									881.417	34.6621								16550	30.483
																									571.025	25.3619								16570	30.486
																									319.909	24.0431								16590	30.489
																									642.303	15.7655								16610	30.492
																									356.878	24.1223								16630	30.495
																									665.791	41.2972								16650	30.4979
																									199.569	18.6869								16670	30.5009
																									410.198	19.1259								16690	30.5038
																									137.166	23.7785								16710	30.5068
																									410.615	42.1896								16730	30.5098
																									924.458	16.0587								16750	30.5127
																									362.932	29.1835								16770	30.5157
																									531.646	32.7333								16790	30.5186
																									193.305	36.9036								16810	30.5215
																									515.645	49.8698								16830	30.5245
																									367.715	26.9163								16850	30.5274
																									560.1	38.5141								16870	30.5303
																									338.385	49.3219								16890	30.5333
																									663.263	13.9074								16910	30.5362
																									722.421	29.3891								16930	30.5391
																									543.03	12.2861								16950	30.542
																									840.524	21.069								16970	30.5449
																									793.059	21.2821								16990	30.5478
																									930.202	10.7518								17010	30.5507
																									831.279	12.9033								17030	30.5536
																									437.319	16.6461								17050	30.5565
																									837.668	23.9224								17070	30.5594
																									295.689	16.7128								17090	30.5623
																									248.669	19.4077								17110	30.5652
																									1362.33	20.934								17130	30.5681
																									312.696	16.5954								17150	30.571
																									407.057	32.9739								17170	30.5739
																									802.224	15.641								17190	30.5767
																									159.623	17.4627								17210	30.5796
																									242.355	26.8923								17230	30.5825
																									460.401	15.1516								17250	30.5853
																									575.431	20.6353								17270	30.5882
																									536.282	22.3775								17290	30.591
																									674.555	23.671								17310	30.5939
																									358.601	22.2305								17330	30.5968
																									500.79	39.1069								17350	30.5996
																									709.978	36.8451								17370	30.6025
																									437.937	15.916								17390	30.6053
																									319.475	13.9976								17410	30.6081
																									402.847	21.5541								17430	30.611
																									711.537	18.3872								17450	30.6138
																									692.614	35.1317								17470	30.6166
																									586.604	29.6506								17490	30.6195
																									443.696	47.9692								17510	30.6223
																									610.446	52.9235								17530	30.6251
																									805.266	27.1773								17550	30.6279
																									864.671	24.0852								17570	30.6307
																									526.604	34.2439								17590	30.6335
																									733.273	27.3186								17610	30.6363
																									401.389	24.4166								17630	30.6391
																									867.643	33.6485								17650	30.6419
																									1061.42	67.4535								17670	30.6447
																									316.183	25.3926								17690	30.6475
																									552.082	40.5245								17710	30.6503
																									1367.56	26.1855								17730	30.6531
																									333.159	29.5237								17750	30.6559
																									377.753	13.5363								17770	30.6587
																									512.574	36.6764								17790	30.6614
																									307.37	19.857								17810	30.6642
																									1170.8	15.1144								17830	30.667
																									763.833	27.6958								17850	30.6698
																									271.049	20.2147								17870	30.6725
																									769.121	30.5321								17890	30.6753
																									317.774	27.3812								17910	30.678
																									801.359	31.0948								17930	30.6808
																									330.287	27.5244								17950	30.6835
																									642.966	32.6989								17970	30.6863
																									300.174	15.2969								17990	30.689
																									665.211	26.5992								18010	30.6918
																									1024.6	23.282								18030	30.6945
																									371.959	18.2855								18050	30.6973
																									646.598	17.6266								18070	30.7
																									907.751	29.874								18090	30.7027
																									660.408	58.0203								18110	30.7054
																									189.076	57.6403								18130	30.7082
																									336.794	52.4811								18150	30.7109
																									989.198	35.8269								18170	30.7136
																									887.78	34.1659								18190	30.7163
																									623.169	13.0346								18210	30.719
																									483.012	20.9099								18230	30.7218
																									414.162	29.8867								18250	30.7245
																									543.142	17.1683								18270	30.7272
																									918.15	17.4034								18290	30.7299
																									630.052	27.8865								18310	30.7326
																									1273.2	43.168								18330	30.7353
																									183.238	28.3978								18350	30.738
																									166.948	22.832								18370	30.7406
																									225.865	20.9544								18390	30.7433
																									532.338	10.7931								18410	30.746
																									425.483	28.2116								18430	30.7487
																									364.571	24.8638								18450	30.7514
																									192.325	27.2609								18470	30.754
																									651.382	26.279								18490	30.7567
																									257.985	29.412								18510	30.7594
																									423.552	50.0487								18530	30.7621
																									349.708	35.1352								18550	30.7647
																									257.214	20.0886								18570	30.7674
																									1834.58	31.9475								18590	30.77
																									267.713	20.323								18610	30.7727
																									352.028	21.8602								18630	30.7753
																									249.138	22.8431								18650	30.778
																									778.123	45.5985								18670	30.7806
																									909.593	48.0938								18690	30.7833
																									263.362	22.9873								18710	30.7859
																									607.524	26.8661								18730	30.7886
																									405.882	32.4676								18750	30.7912
																									242.42	23.0678								18770	30.7938
																									670.117	36.8458								18790	30.7965
																									247.891	26.7771								18810	30.7991
																									466.473	35.6535								18830	30.8017
																									277.855	12.7836								18850	30.8043
																									227.107	29.4598								18870	30.807
																									219.931	17.6043								18890	30.8096
																									211.717	10.5586								18910	30.8122
																									168.346	44.3012								18930	30.8148
																									108.431	19.0543								18950	30.8174
																									106.471	14.7857								18970	30.82
																									199.423	21.1033								18990	30.8226
																									429.022	26.7067								19010	30.8252
																									250.291	31.7458								19030	30.8278
																									479.749	42.3016								19050	30.8304
																									281.567	30.7463								19070	30.833
																									295.77	20.414								19090	30.8356
																									480.06	28.8532								19110	30.8382
																									275.574	20.2664								19130	30.8407
																									119.916	19.0994								19150	30.8433
																									189.486	34.5208								19170	30.8459
																									348.557	28.6289								19190	30.8485
																									90.1979	25.774								19210	30.851
																									164.533	29.631								19230	30.8536
																									164.546	16.5677								19250	30.8562
																									97.3873	16.9614								19270	30.8587
																									248.433	17.0935								19290	30.8613
																									379.666	27.533								19310	30.8639
																									453.246	18.1064								19330	30.8664
																									176.299	9.01807								19350	30.869
																									569.822	16.8922								19370	30.8715
																									242.398	30.4695								19390	30.8741
																									159.188	19.301								19410	30.8766
																									158.126	25.609								19430	30.8792
																									171.892	10.7787								19450	30.8817
																									577.307	26.1119								19470	30.8842
																									472.246	16.0301								19490	30.8868
																									188.327	24.9233								19510	30.8893
																									374.545	13.7909								19530	30.8918
																									257.742	19.4609								19550	30.8944
																									363.586	29.7293								19570	30.8969
																									129.354	10.0398								19590	30.8994
																									138.911	25.4602								19610	30.9019
																									172.998	28.3014								19630	30.9044
																									108.941	20.3385								19650	30.907
																									123.82	19.4583								19670	30.9095
																									125.451	20.8819								19690	30.912
																									304.295	16.0139								19710	30.9145
																									142.343	14.5241								19730	30.917
																									280.963	25.5355								19750	30.9195
																									283.856	23.6446								19770	30.922
																									339.637	15.6054								19790	30.9245
																									116.418	13.1658								19810	30.927
																									157.269	15.302								19830	30.9295
																									392.711	16.568								19850	30.932
																									292.835	17.0562								19870	30.9344
																									199.177	8.80867								19890	30.9369
																									237.74	25.6366								19910	30.9394
																									321.584	14.5253								19930	30.9419
																									84.8039	20.092								19950	30.9444
																									155.199	26.2699								19970	30.9468
																									257.15	18.6511								19990	30.9493
																									324.856	16.6842								20010	30.9518
																									180.23	8.41684								20030	30.9542
																									199.501	14.6511								20050	30.9567
																									159.708	24.3232								20070	30.9592
																									131.477	10.2421								20090	30.9616
																									90.7433	12.8336								20110	30.9641
																									278.686	28.032								20130	30.9665
																									223.086	16.1689								20150	30.969
																									218.506	16.1496								20170	30.9714
																									239.892	13.999								20190	30.9739
																									106.254	19.6656								20210	30.9763
																									207.868	24.0414								20230	30.9788
																									246.864	18.8041								20250	30.9812
																									112.426	16.4107								20270	30.9837
																									471.592	26.7831								20290	30.9861
																									244.666	22.299								20310	30.9885
																									340.31	19.6665								20330	30.991
																									227.996	19.6156								20350	30.9934
																									385.28	19.7416								20370	30.9958
																									303.93	17.6884								20390	30.9982
																									399.769	29.7392								20410	31.0007
																									246.231	16.2973								20430	31.0031
																									384.412	27.1048								20450	31.0055
																									467.121	15.9019								20470	31.0079
																									273.447	15.6976								20490	31.0103
																									215.804	14.352								20510	31.0127
																									150.149	12.7035								20530	31.0151
																									275.572	41.4991								20550	31.0175
																									213.485	18.6145								20570	31.0199
																									90.8589	16.9335								20590	31.0223
																									51.7177	17.3954								20610	31.0247
																									270.2	14.8232								20630	31.0271
																									423.177	39.1248								20650	31.0295
																									498.977	31.4545								20670	31.0319
																									236.161	28.7215								20690	31.0343
																									417.646	32.4965								20710	31.0367
																									309.776	30.613								20730	31.0391
																									251.029	27.6189								20750	31.0414
																									445.086	17.0826								20770	31.0438
																									404.126	17.8937								20790	31.0462
																									450.981	27.8661								20810	31.0486
																									304.138	18.7489								20830	31.0509
																									333.436	15.5056								20850	31.0533
																									485.199	25.7627								20870	31.0557
																									668.314	28.4265								20890	31.058
																									720.739	45.1365								20910	31.0604
																									625.365	17.4785								20930	31.0628
																									479.89	11.6023								20950	31.0651
																									729.225	30.7465								20970	31.0675
																									196.549	20.4123								20990	31.0698
																									622.827	27.7614								21010	31.0722
																									227.646	21.6705								21030	31.0745
																									153.346	19.1697								21050	31.0769
																									141.281	48.4552								21070	31.0792
																									341.612	27.7109								21090	31.0816
																									147.854	24.9899								21110	31.0839
																									106.197	27.565								21130	31.0862
																									336.043	28.6092								21150	31.0886
																									242.321	20.9324								21170	31.0909
																									530.16	20.9506								21190	31.0933
																									207.373	16.5967								21210	31.0956
																									182.735	15.4897								21230	31.0979
																									384.873	22.1632								21250	31.1002
																									479.544	12.7986								21270	31.1026
																									142.97	25.1171								21290	31.1049
																									143.544	23.8702								21310	31.1072
																									235.925	30.7592								21330	31.1095
																									213.061	28.4287								21350	31.1118
																									500.654	32.6669								21370	31.1141
																									158.595	11.7235								21390	31.1164
																									359.203	33.5829								21410	31.1187
																									155.288	37.1301								21430	31.1211
																									190.54	15.9777								21450	31.1234
																									208.629	15.3904								21470	31.1257
																									139.473	18.6516								21490	31.128
																									113.244	14.1013								21510	31.1303
																									477.645	23.0422								21530	31.1325
																									368.774	21.5653								21550	31.1348
																									558.677	32.4288								21570	31.1371
																									680.475	35.5643								21590	31.1394
																									186.435	29.2785								21610	31.1417
																									259.073	37.459								21630	31.144
																									78.5387	14.8788								21650	31.1463
																									362.422	19.8724								21670	31.1486
																									186.743	31.2539								21690	31.1508
																									205.396	19.3449								21710	31.1531
																									107.047	23.4586								21730	31.1554
																									404.546	20.989								21750	31.1577
																									418.959	16.8066								21770	31.1599
																									220.518	28.4339								21790	31.1622
																									253.056	34.114								21810	31.1644
																									323.312	16.7661								21830	31.1667
																									1080.83	27.734								21850	31.169
																									548.872	24.5068								21870	31.1712
																									344.317	18.145								21890	31.1735
																									377.593	26.2256								21910	31.1758
																									212.083	38.6034								21930	31.178
																									514.469	20.2594								21950	31.1803
																									438.828	16.9378								21970	31.1825
																									241.139	20.6673								21990	31.1848
																									323.959	12.7155								22010	31.187
																									516.998	16.0319								22030	31.1892
																									343.996	18.1578								22050	31.1915
																									255.16	13.361								22070	31.1937
																									104.918	13.5901								22090	31.1959
																									374.621	14.0909								22110	31.1982
																									376.842	13.1592								22130	31.2004
																									221.383	18.8497								22150	31.2026
																									204.881	15.5529								22170	31.2049
																									174.55	24.9649								22190	31.2071
																									400.386	25.7369								22210	31.2093
																									244.863	21.1635								22230	31.2115
																									221.078	25.3219								22250	31.2138
																									367.152	27.0121								22270	31.216
																									185.171	18.8537								22290	31.2182
																									205.695	28.725								22310	31.2204
																									655.445	23.1121								22330	31.2226
																									601.778	30.5547								22350	31.2248
																									416.404	14.9756								22370	31.227
																									265.445	18.9205								22390	31.2293
																									361.027	22.5714								22410	31.2315
																									365.801	27.7464								22430	31.2337
																									428.241	16.5957								22450	31.2359
																									355.914	31.3503								22470	31.2381
																									418.789	30.5646								22490	31.2403
																									595.483	33.8713								22510	31.2425
																									546.099	29.3634								22530	31.2446
																									410.315	35.7348								22550	31.2468
																									169.594	16.5343								22570	31.249
																									418.292	33.8211								22590	31.2512
																									222.854	26.0128								22610	31.2534
																									307.179	20.4643								22630	31.2556
																									330.145	18.9926								22650	31.2578
																									230.002	23.0882								22670	31.2599
																									453.359	40.3424								22690	31.2621
																									516.617	22.1745								22710	31.2643
																									174.889	20.8561								22730	31.2665
																									282.759	15.3842								22750	31.2686
																									230.14	19.7369								22770	31.2708
																									403.955	26.5387								22790	31.273
																									303.227	24.9603								22810	31.2751
																									440.236	47.156								22830	31.2773
																									417.47	20.5409								22850	31.2795
																									358.382	20.4779								22870	31.2816
																									297.239	21.8308								22890	31.2838
																									277.078	28.7478								22910	31.2859
																									328.832	28.5973								22930	31.2881
																									112.775	28.2921								22950	31.2903
																									409.501	34.9345								22970	31.2924
																									96.9899	36.4565								22990	31.2946
																									450.718	19.0028								23010	31.2967
																									304.164	18.3307								23030	31.2988
																									152.639	15.888								23050	31.301
																									285.091	21.0731								23070	31.3031
																									141.002	29.8416								23090	31.3053
																									296.416	19.2982								23110	31.3074
																									448.111	15.9233								23130	31.3095
																									200.414	35.6839								23150	31.3117
																									142.733	17.8306								23170	31.3138
																									219.181	22.1721								23190	31.3159
																									98.2396	28.5704								23210	31.3181
																									404.378	31.8535								23230	31.3202
																									249.199	34.9014								23250	31.3223
																									221.754	18.7043								23270	31.3244
																									290.154	24.6293								23290	31.3266
																									216.719	33.9575								23310	31.3287
																									384.655	33.9642								23330	31.3308
																									330.982	35.1365								23350	31.3329
																									172.475	11.638								23370	31.335
																									175.048	27.822								23390	31.3371
																									423.274	41.2029								23410	31.3392
																									194.078	22.3658								23430	31.3413
																									264.274	26.6587								23450	31.3435
																									206.383	20.2747								23470	31.3456
																									230.147	21.1037								23490	31.3477
																									250.935	24.4415								23510	31.3498
																									209.906	36.8146								23530	31.3519
																									171.141	25.8366								23550	31.354
																									159.606	16.4837								23570	31.3561
																									224.41	12.7207								23590	31.3582
																									259.939	24.9627								23610	31.3603
																									245.606	15.825								23630	31.3623
																									591.723	19.3415								23650	31.3644
																									301.654	35.8821								23670	31.3665
																									326.854	29.2651								23690	31.3686
																									341.091	30.9851								23710	31.3707
																									210.938	19.2206								23730	31.3728
																									383.703	29.4597								23750	31.3748
																									558.038	30.4603								23770	31.3769
																									388.613	25.9206								23790	31.379
																									217.08	12.7799								23810	31.3811
																									240.603	25.0683								23830	31.3832
																									313.439	37.7948								23850	31.3852
																									196.018	11.1071								23870	31.3873
																									369.183	16.1859								23890	31.3894
																									224.676	24.8521								23910	31.3914
																									526.054	29.3005								23930	31.3935
																									256.886	25.9128								23950	31.3956
																									247.676	31.2723								23970	31.3976
																									214.636	23.8695								23990	31.3997
																									199.797	26.2883								24010	31.4017
																									264.265	38.888								24030	31.4038
																									204.248	16.7161								24050	31.4058
																									310.519	24.3501								24070	31.4079
																									224.581	30.8299								24090	31.4099
																									125.538	14.5071								24110	31.412
																									338.148	32.8646								24130	31.414
																									401.376	32.1175								24150	31.4161
																									267.093	14.7533								24170	31.4181
																									357.488	29.3785								24190	31.4202
																									230.711	20.3289								24210	31.4222
																									488.782	37.7396								24230	31.4243
																									187.53	22.5597								24250	31.4263
																									301.661	28.9772								24270	31.4283
																									279.513	24.9424								24290	31.4304
																									197.436	18.2528								24310	31.4324
																									163.054	13.0205								24330	31.4344
																									176.695	33.3722								24350	31.4365
																									295.301	26.9622								24370	31.4385
																									268.621	20.7177								24390	31.4405
																									238.796	23.2496								24410	31.4425
																									255.537	8.51074								24430	31.4445
																									292.393	23.6891								24450	31.4466
																									341.704	14.3513								24470	31.4486
																									201.879	11.1502								24490	31.4506
																									146.091	19.2632								24510	31.4526
																									54.0439	16.2162								24530	31.4546
																									487.446	27.1845								24550	31.4566
																									468.886	27.4048								24570	31.4586
																									201.011	22.9199								24590	31.4607
																									166.241	16.8498								24610	31.4627
																									190.198	15.9707								24630	31.4647
																									304.863	25.1004								24650	31.4667
																									229.23	20.5938								24670	31.4687
																									216.801	35.342								24690	31.4707
																									201.712	20.8339								24710	31.4727
																									270.793	27.5387								24730	31.4747
																									318.867	35.3123								24750	31.4767
																									399.754	22.7921								24770	31.4787
																									364.534	24.1848								24790	31.4807
																									388.299	25.5588								24810	31.4826
																									236.236	39.3249								24830	31.4846
																									528.954	17.7894								24850	31.4866
																									263.287	25.6269								24870	31.4886
																									381.821	21.3148								24890	31.4906
																									259.096	31.6513								24910	31.4926
																									110.065	30.5728								24930	31.4946
																									205.965	22.2339								24950	31.4965
																									294.351	21.5113								24970	31.4985
																									174.788	19.1461								24990	31.5005
																									254.71	22.7928								25010	31.5025
																									255.729	29.5013								25030	31.5044
																									70.4595	18.614								25050	31.5064
																									348.949	17.781								25070	31.5084
																									235.829	23.678								25090	31.5104
																									165.557	27.5863								25110	31.5123
																									213.692	24.4277								25130	31.5143
																									235.091	17.6411								25150	31.5163
																									59.1807	24.6148								25170	31.5182
																									129.625	22.3167								25190	31.5202
																									95.8101	18.1393								25210	31.5221
																									195.898	11.9386								25230	31.5241
																									196.13	13.2311								25250	31.5261
																									306.602	29.4737								25270	31.528
																									120.63	18.0463								25290	31.53
																									134.669	21.0048								25310	31.5319
																									184.204	16.089								25330	31.5339
																									112.903	18.7932								25350	31.5358
																									94.7711	12.761								25370	31.5378
																									304.733	21.8438								25390	31.5397
																									271.853	28.5258								25410	31.5417
																									182.762	18.5771								25430	31.5436
																									161.239	28.4043								25450	31.5455
																									274.451	19.8895								25470	31.5475
																									421.451	31.1047								25490	31.5494
																									92.0923	19.5142								25510	31.5513
																									422.26	25.8171								25530	31.5533
																									42.1482	11.1898								25550	31.5552
																									206.95	24.957								25570	31.5572
																									284.502	22.2009								25590	31.5591
																									677.639	31.6736								25610	31.561
																									92.235	20.9552								25630	31.5629
																									102.667	17.0089								25650	31.5649
																									103.452	25.1486								25670	31.5668
																									622.426	32.2036								25690	31.5687
																									518.413	23.8035								25710	31.5706
																									413.457	22.4562								25730	31.5725
																									149.203	33.9507								25750	31.5745
																									99.3251	15.0548								25770	31.5764
																									499.733	23.776								25790	31.5783
																									428.027	30.8467								25810	31.5802
																									69.6049	12.9306								25830	31.5821
																									100.976	12.7363								25850	31.584
																									338.773	27.2754								25870	31.586
																									197.021	35.8612								25890	31.5879
																									75.4595	22.5963								25910	31.5898
																									394.996	17.7854								25930	31.5917
																									219.249	40.8751								25950	31.5936
																									120.246	9.35402								25970	31.5955
																									431.007	26.8194								25990	31.5974
																									466.45	27.1957								26010	31.5993
																									130.461	17.4205								26030	31.6012
																									401.93	27.8016								26050	31.6031
																									692.337	35.5638								26070	31.605
																									523.226	30.1389								26090	31.6069
																									321.989	22.8534								26110	31.6088
																									441.236	35.1244								26130	31.6106
																									213.864	27.2798								26150	31.6125
																									118.705	21.562								26170	31.6144
																									127.051	14.2699								26190	31.6163
																									69.2251	15.8248								26210	31.6182
																									64.5633	12.2137								26230	31.6201
																									35.4728	22.5576								26250	31.6219
																									81.7194	11.1707								26270	31.6238
																									87.4319	21.9392								26290	31.6257
																									52.559	13.1994								26310	31.6276
																									85.5928	26.3432								26330	31.6295
																									92.8477	13.0508								26350	31.6313
																									112.629	10.5801								26370	31.6332
																									150.542	15.6674								26390	31.6351
																									121.693	12.5444								26410	31.6369
																									153.255	23.9836								26430	31.6388
																									129.634	17.9023								26450	31.6407
																									204.339	13.9431								26470	31.6426
																									133.391	13.492								26490	31.6444
																									124.641	16.5529								26510	31.6463
																									127.846	18.4338								26530	31.6482
																									141.911	33.6344								26550	31.65
																									62.2816	11.1248								26570	31.6519
																									86.1353	19.4265								26590	31.6537
																									169.837	21.8552								26610	31.6556
																									100.947	24.8827								26630	31.6574
																									39.6234	17.0674								26650	31.6593
																									58.8513	18.2294								26670	31.6611
																									142.687	13.9211								26690	31.663
																									102.372	27.3247								26710	31.6648
																									94.7635	16.6911								26730	31.6667
																									88.9767	17.271								26750	31.6685
																									107.356	18.0951								26770	31.6704
																									117.108	16.0338								26790	31.6722
																									39.787	22.8124								26810	31.6741
																									59.416	16.1045								26830	31.6759
																									45.9613	22.2065								26850	31.6777
																									76.5286	18.5479								26870	31.6796
																									45.2586	18.5822								26890	31.6814
																									85.1807	15.3786								26910	31.6833
																									135.979	24.8784								26930	31.6851
																									108.987	10.1873								26950	31.6869
																									166.435	12.8154								26970	31.6888
																									96.1932	11.1906								26990	31.6906
																									113.544	20.278								27010	31.6924
																									39.148	18.5064								27030	31.6943
																									218.465	22.9178								27050	31.6961
																									89.6271	7.79294								27070	31.6979
																									32.8056	14.3423								27090	31.6997
																									96.5595	23.0143								27110	31.7015
																									95.8495	22.3431								27130	31.7034
																									58.6852	17.9613								27150	31.7052
																									104.223	28.3484								27170	31.707
																									35.4133	26.0225								27190	31.7088
																									117.722	25.7102								27210	31.7106
																									61.0397	18.1929								27230	31.7125
																									155.063	41.7191								27250	31.7143
																									111.92	10.146								27270	31.7161
																									81.4843	15.1578								27290	31.7179
																									31.8672	15.2734								27310	31.7197
																									55.9518	21.7276								27330	31.7215
																									47.1869	19.3116								27350	31.7233
																									108.073	13.1523								27370	31.7251
																									271.047	19.2835								27390	31.7269
																									104.183	21.8082								27410	31.7287
																									92.4064	20.2794								27430	31.7305
																									114.994	14.9469								27450	31.7323
																									79.5263	31.0214								27470	31.7341
																									144.106	15.567								27490	31.7359
																									97.3343	22.1192								27510	31.7377
																									140.866	21.4887								27530	31.7395
																									133.785	19.6172								27550	31.7413
																									119.656	12.2628								27570	31.7431
																									142.977	27.7398								27590	31.7449
																									129.687	27.1041								27610	31.7467
																									16.657	6.83961								27630	31.7484
																									35.862	13.8577								27650	31.7502
																									118.406	17.1363								27670	31.752
																									59.2927	17.7673								27690	31.7538
																									75.4287	15.8313								27710	31.7556
																									208.596	18.3493								27730	31.7574
																									88.9438	25.6046								27750	31.7592
																									135.012	19.8499								27770	31.7609
																									207.317	25.3882								27790	31.7627
																									150.897	24.7578								27810	31.7645
																									114.358	21.3404								27830	31.7663
																									112.953	16.6797								27850	31.768
																									198.86	32.9249								27870	31.7698
																									88.5423	24.1722								27890	31.7716
																									146.438	26.509								27910	31.7734
																									144.31	16.7001								27930	31.7751
																									103.898	21.9917								27950	31.7769
																									190.495	28.1462								27970	31.7786
																									230.069	25.8846								27990	31.7804
																									160.396	17.2399								28010	31.7822
																									104.596	11.1061								28030	31.7839
																									184.078	22.1969								28050	31.7857
																									133.636	10.3765								28070	31.7875
																									131.936	12.4768								28090	31.7892
																									95.5131	27.159								28110	31.791
																									121.204	23.2494								28130	31.7927
																									121.521	25.3454								28150	31.7945
																									137.275	21.8324								28170	31.7962
																									104.5	28.6141								28190	31.798
																									71.2699	22.0246								28210	31.7997
																									151.758	19.375								28230	31.8015
																									55.1001	9.59689								28250	31.8032
																									153.274	7.95305								28270	31.805
																									278.573	16.8973								28290	31.8067
																									159.528	33.0504								28310	31.8085
																									89.0063	24.0236								28330	31.8102
																									83.5041	21.4719								28350	31.812
																									123.321	17.1835								28370	31.8137
																									192.572	23.7086								28390	31.8154
																									64.5153	15.0045								28410	31.8172
																									107.558	18.5828								28430	31.8189
																									76.7849	18.1819								28450	31.8207
																									174.948	27.1577								28470	31.8224
																									89.8934	24.9026								28490	31.8241
																									104.419	18.6026								28510	31.8259
																									65.6896	27.1301								28530	31.8276
																									63.06	16.2138								28550	31.8293
																									92.4249	14.3283								28570	31.8311
																									77.6621	12.9475								28590	31.8328
																									118.647	16.0256								36.7502	15.3975
																									31.9293	18.2309								36.7522	15.3976
																									172.452	15.1047								36.7543	15.3977
																									83.6693	11.9285								36.7564	15.3979
																									37.0492	16.6919								36.7585	15.398
																									39.1571	17.0184								36.7605	15.3982
																									185.748	30.0201								36.7626	15.3983
																									125.88	17.0343								36.7647	15.3984
																									88.6585	25.8202								36.7667	15.3986
																									84.1253	13.8202								36.7688	15.3987
																									90.363	14.8947								36.7709	15.3989
																									145.078	23.5618								36.7729	15.399
																									106.394	15.8067								36.775	15.3991
																									67.9524	18.2145								36.7771	15.3993
																									112.632	10.5344								36.7791	15.3994
																									182.527	23.0983								36.7812	15.3995
																									70.5752	24.5056								36.7832	15.3997
																									117.069	21.9243								36.7853	15.3998
																									231.659	18.0954								36.7873	15.4
																									153.647	25.1939								36.7894	15.4001
																									186.258	30.1953								36.7914	15.4002
																									259.473	26.2224								36.7935	15.4004
																									214.805	35.4108								36.7955	15.4005
																									205.243	27.9643								36.7976	15.4007
																									118.271	27.2396								36.7996	15.4008
																									119.638	20.7634								36.8016	15.4009
																									90.5054	30.5829								36.8037	15.4011
																									45.1719	9.60073								36.8057	15.4012
																									98.3038	15.8131								36.8078	15.4013
																									240.58	17.7772								36.8098	15.4015
																									224.266	19.188								36.8118	15.4016
																									235.813	21.2752								36.8139	15.4017
																									75.3737	20.762								36.8159	15.4019
																									106.698	24.1868								36.8179	15.402
																									173.593	17.3278								36.8199	15.4022
																									165.08	24.4519								36.822	15.4023
																									70.7634	12.2956
																									94.4045	11.1284
																									89.9134	13.3797
																									215.479	15.2346
																									84.434	13.5312
																									86.4561	18.2104
																									95.851	8.53968
																									151.627	30.0231
																									143.867	15.7882
																									89.5793	20.5009
																									91.9097	14.6066
																									197.497	26.594
																									121.927	13.8616
																									121.946	17.4482
																									258.959	26.3269
																									95.0558	27.734
																									62.7153	23.7277
																									123.154	19.9581
																									135.411	18.6546
																									142.57	26.9006
																									156.591	16.2957
																									107.019	12.3151
																									131.909	14.1273
																									113.385	41.5138
																									127.195	26.4859
																									80.5043	23.7108
																									146.008	11.9229
																									168.958	23.6926
																									171.666	23.6298
																									160.158	15.5307
																									140.32	18.0126
																									115.927	1900-01-11 10:13:00
																									31.5707	13.9101
																									26.1337	21.0203
																									68.4907	26.2933
																									15.9914	8.50862
																									22.2134	16.8191
																									115.03	27.1206
																									41.7916	21.3012
																									118.32	18.614
																									114.214	19.3371
																									68.7516	12.2719
																									139.535	24.3278
																									171.245	14.0482
																									101.684	27.5378
																									108.138	28.3403
																									66.9154	10.6648
																									69.7563	9.82576
																									87.6853	27.4921
																									195.516	23.7517
																									69.9586	13.7901
																									60.8462	18.4849
																									58.2792	14.1964
																									58.1702	12.7889
																									51.7487	19.7423
																									86.527	15.0197
																									46.2838	19.9359
																									85.8379	1900-01-12 06:17:25
																									88.911	18.0443
																									49.2985	10.4567
																									35.3175	18.2394
																									101.656	15.6174
																									45.1043	31.8867
																									166.772	26.5205
																									165.123	18.9455
																									34.6362	11.1758
																									30.4018	11.9047
																									80.4474	8.90317
																									13.4964	14.0662
																									122.219	12.1824
																									23.9485	15.5155
																									76.1922	23.8616
																									60.6013	14.3069
																									40.2347	18.8534
																									72.3431	12.6172
																									50.2096	15.4241
																									31.4408	24.3969
																									52.4757	18.4728
																									39.3082	15.5943
																									108.889	20.5621
																									15.3206	16.568
																									46.2699	13.3782
																									38.4663	17.7917
																									24.8914	19.7764
																									107.642	24.93
																									39.1139	17.317
																									12.5104	10.1937
																									37.2569	17.0835
																									98.0782	30.9389
																									21.603	1900-01-09 08:02:58
																									108.895	18.6815
																									68.4301	26.4797
																									58.39	18.2874
																									94.5375	23.6719
																									93.2666	18.9046
																									54.6139	8.44759
																									60.3286	23.7513
																									28.364	13.1153
																									52.5637	8.93101
																									71.1073	17.3911
																									51.6412	12.4698
																									61.302	18.7242
																									69.6873	34.8797
																									38.8557	12.6898
																									55.2788	19.0789
																									13.9545	15.3294
																									111.966	26.5499
																									61.727	12.3628
																									73.6496	30.3761
																									40.8529	13.3828
																									42.0107	14.0561
																									77.7823	40.8697
																									76.1524	20.5429
																									59.1409	12.4321
																									47.4774	25.6834
																									33.1023	12.4652
																									31.3586	20.7715
																									59.5332	19.6297
																									58.4004	25.5882
																									82.7676	37.9909
																									74.8378	15.9339
																									24.9623	18.449
																									54.1453	27.7196
																									40.0492	23.1375
																									77.8327	15.1197
																									21.4853	9.99164
																									86.5699	24.8677
																									52.4853	18.0905
																									104.536	31.0364
																									53.2387	9.90923
																									83.4932	17.8839
																									86.8223	22.914
																									47.2405	14.2348
																									55.6336	17.579
																									32.2061	12.778
																									97.0852	7.50968
																									91.5842	13.3879
																									99.466	42.5065
																									51.0291	15.8471
																									103.88	13.1545
																									78.895	29.7693
																									38.6464	25.7237
																									60.309	11.6587
																									144.682	21.8882
																									48.6596	23.9469
																									123.583	34.7662
																									41.1983	17.0648
																									39.053	21.6707
																									27.7737	16.4411
																									27.5832	10.4055
																									60.6818	20.5332
																									21.3908	17.8374
[truncated: 157 more rows]

## Sheet: Figure2
Figure 2b				Scatter plot - data points
Probability density function				Monomer	Dimer	Trimer	Tetramer	Pentamer	Hexamer	Heptamer	Octamer	Higher-order oligomers
volume [nm^3]	pdf [1/nm^3]			23.36	37.16	40.99	56.28	70.14	87.71	106.6	137	161.1
-10.784	3.66892e-09			17.98	36.23	40.24	55.5	75.18	92.76	112.5	137.6	157.6
-10.7628	3.76853e-09			13.96	31.29	43.9	57.81	72.36	90.95	113	135.7	165.9
-10.7416	3.87074e-09			14.72	30.21	46.51	63.35	70.26	93.59	112.9	142.1	165.5
-10.7204	3.97561e-09			18.39	32.77	51.5	62.29	70.19	92.32	118.9	140.8	181.2
-10.6992	4.08322e-09			18.65	34.57	48.77	58.58	73.7		119.8		173.8
-10.678	4.19362e-09			17.55	34.86	47.98	60.65	69.38		116.8		174.5
-10.6568	4.3069e-09			12.75	28.87	42.93	59.62	77.63		108.5		156.4
-10.6356	4.42311e-09			14.23	34.44	41.58	65.44	79.59
-10.6144	4.54234e-09			12.96	37.39		64.28
-10.5932	4.66465e-09			11.3	27.36		59.83
-10.572	4.79013e-09			23.48	35.36		61.21
-10.5508	4.91886e-09			19.51	38.05
-10.5296	5.0509e-09			16.46	33.22
-10.5084	5.18635e-09			12.51	29.56
-10.4872	5.32529e-09			16.74	28
-10.466	5.4678e-09			15.2	28.51
-10.4448	5.61398e-09			18.4	33.61
-10.4236	5.76391e-09			16.16	25.11
-10.4024	5.91768e-09			19.25	30.39
-10.3812	6.07539e-09			17.17	31.76
-10.36	6.23714e-09			14.5	38.4
-10.3388	6.40302e-09			19.57	30.78
-10.3176	6.57313e-09			9.216	37.21
-10.2964	6.74758e-09			13.71	27.84
-10.2752	6.92648e-09			23.29	37.43
-10.254	7.10993e-09			15.79
-10.2328	7.29804e-09			18.99
-10.2116	7.49093e-09			18.13
-10.1904	7.6887e-09		Pie-chart										Total number
-10.1692	7.89149e-09		Count	29	26	9	12	9	5	8	5	8	111
-10.148	8.09941e-09		Percentage [%]	26.1261	23.4234	8.10811	10.8108	8.10811	4.5045	7.20721	4.5045	7.20721
-10.1268	8.31258e-09		Scatter plot: Mean + standard deviation
-10.1057	8.53113e-09		Mean	16.6871	32.7069	44.9333	60.4033	73.1589	91.466	113.625	138.64	167
-10.0845	8.75519e-09		Standard dev.	3.49927	3.84476	3.92926	3.09526	3.6568	2.307	4.6879	2.695	8.80844
-10.0633	8.9849e-09
-10.0421	9.22038e-09
-10.0209	9.46179e-09
-9.99966	9.70925e-09
-9.97846	9.96292e-09
-9.95726	1.02229e-08
-9.93606	1.04895e-08
-9.91487	1.07626e-08
-9.89367	1.10426e-08
-9.87247	1.13296e-08
-9.85127	1.16238e-08
-9.83007	1.19252e-08
-9.80887	1.22341e-08
-9.78768	1.25507e-08
-9.76648	1.28752e-08
-9.74528	1.32077e-08
-9.72408	1.35484e-08
-9.70288	1.38975e-08
-9.68168	1.42552e-08
-9.66048	1.46218e-08
-9.63929	1.49974e-08
-9.61809	1.53822e-08
-9.59689	1.57764e-08
-9.57569	1.61804e-08
-9.55449	1.65942e-08
-9.53329	1.70182e-08
-9.5121	1.74525e-08
-9.4909	1.78974e-08
-9.4697	1.83532e-08
-9.4485	1.88201e-08
-9.4273	1.92984e-08
-9.4061	1.97882e-08
-9.38491	2.029e-08
-9.36371	2.0804e-08
-9.34251	2.13303e-08
-9.32131	2.18695e-08
-9.30011	2.24216e-08
-9.27891	2.29871e-08
-9.25772	2.35662e-08
-9.23652	2.41592e-08
-9.21532	2.47665e-08
-9.19412	2.53884e-08
-9.17292	2.60253e-08
-9.15172	2.66774e-08
-9.13052	2.73451e-08
-9.10933	2.80287e-08
-9.08813	2.87287e-08
-9.06693	2.94454e-08
-9.04573	3.01791e-08
-9.02453	3.09304e-08
-9.00333	3.16994e-08
-8.98214	3.24868e-08
-8.96094	3.32928e-08
-8.93974	3.41179e-08
-8.91854	3.49625e-08
-8.89734	3.5827e-08
-8.87614	3.6712e-08
-8.85495	3.76178e-08
-8.83375	3.8545e-08
-8.81255	3.94939e-08
-8.79135	4.04652e-08
-8.77015	4.14592e-08
-8.74895	4.24765e-08
-8.72776	4.35176e-08
-8.70656	4.45831e-08
-8.68536	4.56734e-08
-8.66416	4.67892e-08
-8.64296	4.79309e-08
-8.62176	4.90992e-08
-8.60056	5.02946e-08
-8.57937	5.15178e-08
-8.55817	5.27693e-08
-8.53697	5.40498e-08
-8.51577	5.53599e-08
-8.49457	5.67003e-08
-8.47337	5.80716e-08
-8.45218	5.94744e-08
-8.43098	6.09095e-08
-8.40978	6.23777e-08
-8.38858	6.38795e-08
-8.36738	6.54157e-08
-8.34618	6.69871e-08
-8.32499	6.85945e-08
-8.30379	7.02385e-08
-8.28259	7.19201e-08
-8.26139	7.36399e-08
-8.24019	7.53989e-08
-8.21899	7.71979e-08
-8.1978	7.90377e-08
-8.1766	8.09193e-08
-8.1554	8.28434e-08
-8.1342	8.4811e-08
-8.113	8.68231e-08
-8.0918	8.88806e-08
-8.0706	9.09844e-08
-8.04941	9.31356e-08
-8.02821	9.53352e-08
-8.00701	9.75841e-08
-7.98581	9.98834e-08
-7.96461	1.02234e-07
-7.94341	1.04638e-07
-7.92222	1.07095e-07
-7.90102	1.09606e-07
-7.87982	1.12174e-07
-7.85862	1.14799e-07
-7.83742	1.17483e-07
-7.81622	1.20225e-07
-7.79503	1.23029e-07
-7.77383	1.25895e-07
-7.75263	1.28824e-07
-7.73143	1.31818e-07
-7.71023	1.34878e-07
-7.68903	1.38005e-07
-7.66784	1.41201e-07
-7.64664	1.44467e-07
-7.62544	1.47805e-07
-7.60424	1.51216e-07
-7.58304	1.54702e-07
-7.56184	1.58264e-07
-7.54064	1.61904e-07
-7.51945	1.65623e-07
-7.49825	1.69423e-07
-7.47705	1.73306e-07
-7.45585	1.77273e-07
-7.43465	1.81326e-07
-7.41345	1.85467e-07
-7.39226	1.89697e-07
-7.37106	1.94019e-07
-7.34986	1.98435e-07
-7.32866	2.02945e-07
-7.30746	2.07553e-07
-7.28626	2.12259e-07
-7.26507	2.17067e-07
-7.24387	2.21978e-07
-7.22267	2.26994e-07
-7.20147	2.32117e-07
-7.18027	2.3735e-07
-7.15907	2.42694e-07
-7.13788	2.48152e-07
-7.11668	2.53727e-07
-7.09548	2.59419e-07
-7.07428	2.65233e-07
-7.05308	2.7117e-07
-7.03188	2.77232e-07
-7.01068	2.83423e-07
-6.98949	2.89745e-07
-6.96829	2.96199e-07
-6.94709	3.0279e-07
-6.92589	3.09519e-07
-6.90469	3.16389e-07
-6.88349	3.23404e-07
-6.8623	3.30566e-07
-6.8411	3.37877e-07
-6.8199	3.45341e-07
-6.7987	3.52961e-07
-6.7775	3.6074e-07
-6.7563	3.6868e-07
-6.73511	3.76786e-07
-6.71391	3.85059e-07
-6.69271	3.93504e-07
-6.67151	4.02124e-07
-6.65031	4.10923e-07
-6.62911	4.19902e-07
-6.60792	4.29067e-07
-6.58672	4.38421e-07
-6.56552	4.47967e-07
-6.54432	4.57709e-07
-6.52312	4.67651e-07
-6.50192	4.77796e-07
-6.48072	4.88149e-07
-6.45953	4.98713e-07
-6.43833	5.09493e-07
-6.41713	5.20492e-07
-6.39593	5.31715e-07
-6.37473	5.43167e-07
-6.35353	5.5485e-07
-6.33234	5.6677e-07
-6.31114	5.78931e-07
-6.28994	5.91338e-07
-6.26874	6.03996e-07
-6.24754	6.16908e-07
-6.22634	6.3008e-07
-6.20515	6.43517e-07
-6.18395	6.57224e-07
-6.16275	6.71205e-07
-6.14155	6.85466e-07
-6.12035	7.00012e-07
-6.09915	7.14849e-07
-6.07796	7.29981e-07
-6.05676	7.45414e-07
-6.03556	7.61154e-07
-6.01436	7.77207e-07
-5.99316	7.93577e-07
-5.97196	8.10272e-07
-5.95076	8.27297e-07
-5.92957	8.44658e-07
-5.90837	8.62361e-07
-5.88717	8.80413e-07
-5.86597	8.98819e-07
-5.84477	9.17587e-07
-5.82357	9.36723e-07
-5.80238	9.56233e-07
-5.78118	9.76125e-07
-5.75998	9.96406e-07
-5.73878	1.01708e-06
-5.71758	1.03816e-06
-5.69638	1.05965e-06
-5.67519	1.08155e-06
-5.65399	1.10388e-06
-5.63279	1.12664e-06
-5.61159	1.14985e-06
-5.59039	1.1735e-06
-5.56919	1.1976e-06
-5.548	1.22217e-06
-5.5268	1.24722e-06
-5.5056	1.27274e-06
-5.4844	1.29875e-06
-5.4632	1.32526e-06
-5.442	1.35228e-06
-5.4208	1.37981e-06
-5.39961	1.40787e-06
-5.37841	1.43646e-06
-5.35721	1.4656e-06
-5.33601	1.49529e-06
-5.31481	1.52554e-06
-5.29361	1.55637e-06
-5.27242	1.58777e-06
-5.25122	1.61977e-06
-5.23002	1.65237e-06
-5.20882	1.68559e-06
-5.18762	1.71943e-06
-5.16642	1.75391e-06
-5.14523	1.78903e-06
-5.12403	1.82481e-06
-5.10283	1.86126e-06
-5.08163	1.89838e-06
-5.06043	1.9362e-06
-5.03923	1.97473e-06
-5.01804	2.01397e-06
-4.99684	2.05393e-06
-4.97564	2.09464e-06
-4.95444	2.1361e-06
-4.93324	2.17833e-06
-4.91204	2.22133e-06
-4.89084	2.26513e-06
-4.86965	2.30973e-06
-4.84845	2.35515e-06
-4.82725	2.40141e-06
-4.80605	2.44851e-06
-4.78485	2.49647e-06
-4.76365	2.54531e-06
-4.74246	2.59504e-06
-4.72126	2.64567e-06
-4.70006	2.69723e-06
-4.67886	2.74972e-06
-4.65766	2.80316e-06
-4.63646	2.85757e-06
-4.61527	2.91296e-06
-4.59407	2.96935e-06
-4.57287	3.02676e-06
-4.55167	3.0852e-06
-4.53047	3.14469e-06
-4.50927	3.20525e-06
-4.48808	3.2669e-06
-4.46688	3.32964e-06
-4.44568	3.39351e-06
-4.42448	3.45851e-06
-4.40328	3.52467e-06
-4.38208	3.59201e-06
-4.36088	3.66055e-06
-4.33969	3.7303e-06
-4.31849	3.80128e-06
-4.29729	3.87352e-06
-4.27609	3.94703e-06
-4.25489	4.02184e-06
-4.23369	4.09796e-06
-4.2125	4.17542e-06
-4.1913	4.25424e-06
-4.1701	4.33445e-06
-4.1489	4.41605e-06
-4.1277	4.49908e-06
-4.1065	4.58356e-06
-4.08531	4.6695e-06
-4.06411	4.75694e-06
-4.04291	4.8459e-06
-4.02171	4.9364e-06
-4.00051	5.02847e-06
-3.97931	5.12213e-06
-3.95812	5.2174e-06
-3.93692	5.31432e-06
-3.91572	5.4129e-06
-3.89452	5.51317e-06
-3.87332	5.61517e-06
-3.85212	5.71891e-06
-3.83092	5.82442e-06
-3.80973	5.93174e-06
-3.78853	6.04088e-06
-3.76733	6.15188e-06
-3.74613	6.26477e-06
-3.72493	6.37957e-06
-3.70373	6.49632e-06
-3.68254	6.61504e-06
-3.66134	6.73576e-06
-3.64014	6.85852e-06
-3.61894	6.98335e-06
-3.59774	7.11028e-06
-3.57654	7.23933e-06
-3.55535	7.37055e-06
-3.53415	7.50396e-06
-3.51295	7.63961e-06
-3.49175	7.77751e-06
-3.47055	7.91771e-06
-3.44935	8.06024e-06
-3.42816	8.20514e-06
-3.40696	8.35244e-06
-3.38576	8.50217e-06
-3.36456	8.65438e-06
-3.34336	8.80911e-06
-3.32216	8.96637e-06
-3.30096	9.12623e-06
-3.27977	9.28871e-06
-3.25857	9.45385e-06
-3.23737	9.6217e-06
-3.21617	9.79229e-06
-3.19497	9.96566e-06
-3.17377	1.01419e-05
-3.15258	1.03209e-05
-3.13138	1.05029e-05
-3.11018	1.06878e-05
-3.08898	1.08757e-05
-3.06778	1.10667e-05
-3.04658	1.12607e-05
-3.02539	1.14579e-05
-3.00419	1.16582e-05
-2.98299	1.18617e-05
-2.96179	1.20685e-05
-2.94059	1.22787e-05
-2.91939	1.24921e-05
-2.8982	1.2709e-05
-2.877	1.29294e-05
-2.8558	1.31532e-05
-2.8346	1.33806e-05
-2.8134	1.36116e-05
-2.7922	1.38462e-05
-2.771	1.40846e-05
-2.74981	1.43267e-05
-2.72861	1.45727e-05
-2.70741	1.48225e-05
-2.68621	1.50762e-05
-2.66501	1.53339e-05
-2.64381	1.55956e-05
-2.62262	1.58615e-05
-2.60142	1.61314e-05
-2.58022	1.64056e-05
-2.55902	1.66841e-05
-2.53782	1.69668e-05
-2.51662	1.7254e-05
-2.49543	1.75456e-05
-2.47423	1.78416e-05
-2.45303	1.81423e-05
-2.43183	1.84476e-05
-2.41063	1.87576e-05
-2.38943	1.90723e-05
-2.36824	1.93918e-05
-2.34704	1.97163e-05
-2.32584	2.00457e-05
-2.30464	2.03801e-05
-2.28344	2.07196e-05
-2.26224	2.10643e-05
-2.24104	2.14142e-05
-2.21985	2.17693e-05
-2.19865	2.21299e-05
-2.17745	2.24959e-05
-2.15625	2.28674e-05
-2.13505	2.32445e-05
-2.11385	2.36273e-05
-2.09266	2.40158e-05
-2.07146	2.44101e-05
-2.05026	2.48103e-05
-2.02906	2.52165e-05
-2.00786	2.56287e-05
-1.98666	2.60471e-05
-1.96547	2.64717e-05
-1.94427	2.69025e-05
-1.92307	2.73397e-05
-1.90187	2.77834e-05
-1.88067	2.82337e-05
-1.85947	2.86905e-05
-1.83828	2.91541e-05
-1.81708	2.96244e-05
-1.79588	3.01017e-05
-1.77468	3.05859e-05
-1.75348	3.10772e-05
-1.73228	3.15756e-05
-1.71108	3.20813e-05
-1.68989	3.25944e-05
-1.66869	3.31149e-05
-1.64749	3.36429e-05
-1.62629	3.41785e-05
-1.60509	3.47218e-05
-1.58389	3.5273e-05
-1.5627	3.58321e-05
-1.5415	3.63992e-05
-1.5203	3.69745e-05
-1.4991	3.75579e-05
-1.4779	3.81497e-05
-1.4567	3.87499e-05
-1.43551	3.93587e-05
-1.41431	3.9976e-05
-1.39311	4.06022e-05
-1.37191	4.12372e-05
-1.35071	4.18811e-05
-1.32951	4.25342e-05
-1.30832	4.31964e-05
-1.28712	4.3868e-05
-1.26592	4.45489e-05
-1.24472	4.52394e-05
-1.22352	4.59395e-05
-1.20232	4.66494e-05
-1.18112	4.73692e-05
-1.15993	4.8099e-05
-1.13873	4.88389e-05
-1.11753	4.95891e-05
-1.09633	5.03497e-05
-1.07513	5.11207e-05
-1.05393	5.19024e-05
-1.03274	5.26948e-05
-1.01154	5.34981e-05
-0.99034	5.43124e-05
-0.96914	5.51379e-05
-0.94794	5.59746e-05
-0.92674	5.68227e-05
-0.90555	5.76824e-05
-0.88435	5.85538e-05
-0.86315	5.9437e-05
-0.84195	6.03321e-05
-0.82075	6.12393e-05
-0.79955	6.21588e-05
-0.77836	6.30906e-05
-0.75716	6.4035e-05
-0.73596	6.4992e-05
-0.71476	6.59619e-05
-0.69356	6.69447e-05
-0.67236	6.79406e-05
-0.65116	6.89498e-05
-0.62997	6.99724e-05
-0.60877	7.10086e-05
-0.58757	7.20585e-05
-0.56637	7.31223e-05
-0.54517	7.42001e-05
-0.52397	7.52921e-05
-0.50278	7.63985e-05
-0.48158	7.75194e-05
-0.46038	7.8655e-05
-0.43918	7.98055e-05
-0.41798	8.0971e-05
-0.39678	8.21516e-05
-0.37559	8.33476e-05
-0.35439	8.45592e-05
-0.33319	8.57864e-05
-0.31199	8.70296e-05
-0.29079	8.82887e-05
-0.26959	8.95641e-05
-0.2484	9.08559e-05
-0.2272	9.21643e-05
-0.206	9.34895e-05
-0.1848	9.48316e-05
-0.1636	9.61908e-05
-0.1424	9.75674e-05
-0.1212	9.89615e-05
-0.10001	0.000100373
-0.07881	0.000101803
-0.05761	0.000103251
-0.03641	0.000104717
-0.01521	0.000106201
0.00599	0.000107705
0.02718	0.000109227
0.04838	0.000110768
0.06958	0.000112328
0.09078	0.000113908
0.11198	0.000115508
0.13318	0.000117127
0.15437	0.000118767
0.17557	0.000120427
0.19677	0.000122107
0.21797	0.000123808
0.23917	0.00012553
0.26037	0.000127274
0.28156	0.000129038
0.30276	0.000130825
0.32396	0.000132633
0.34516	0.000134463
0.36636	0.000136316
0.38756	0.000138191
0.40876	0.000140089
0.42995	0.000142009
0.45115	0.000143953
0.47235	0.000145921
0.49355	0.000147912
0.51475	0.000149927
0.53595	0.000151966
0.55714	0.00015403
0.57834	0.000156118
0.59954	0.000158231
0.62074	0.00016037
0.64194	0.000162533
0.66314	0.000164723
0.68433	0.000166938
0.70553	0.000169179
0.72673	0.000171447
0.74793	0.000173742
0.76913	0.000176063
0.79033	0.000178412
0.81152	0.000180788
0.83272	0.000183192
0.85392	0.000185623
0.87512	0.000188084
0.89632	0.000190572
0.91752	0.00019309
0.93872	0.000195636
0.95991	0.000198212
0.98111	0.000200818
1.00231	0.000203453
1.02351	0.000206119
1.04471	0.000208815
1.06591	0.000211542
1.0871	0.0002143
1.1083	0.000217089
1.1295	0.00021991
1.1507	0.000222763
1.1719	0.000225648
1.1931	0.000228566
1.21429	0.000231516
1.23549	0.0002345
1.25669	0.000237517
1.27789	0.000240568
1.29909	0.000243653
1.32029	0.000246772
1.34148	0.000249926
1.36268	0.000253115
1.38388	0.00025634
1.40508	0.0002596
1.42628	0.000262895
1.44748	0.000266228
1.46868	0.000269596
1.48987	0.000273002
1.51107	0.000276445
1.53227	0.000279925
1.55347	0.000283444
1.57467	0.000287
1.59587	0.000290596
1.61706	0.00029423
1.63826	0.000297903
1.65946	0.000301616
1.68066	0.000305369
1.70186	0.000309162
1.72306	0.000312996
1.74425	0.000316871
1.76545	0.000320787
1.78665	0.000324745
1.80785	0.000328745
1.82905	0.000332787
1.85025	0.000336872
1.87144	0.000341
1.89264	0.000345172
1.91384	0.000349387
1.93504	0.000353647
1.95624	0.000357951
1.97744	0.0003623
1.99864	0.000366695
2.01983	0.000371135
2.04103	0.000375621
2.06223	0.000380154
2.08343	0.000384733
2.10463	0.00038936
2.12583	0.000394034
2.14702	0.000398756
2.16822	0.000403527
2.18942	0.000408346
2.21062	0.000413214
2.23182	0.000418132
2.25302	0.0004231
2.27421	0.000428119
2.29541	0.000433188
2.31661	0.000438308
2.33781	0.000443479
2.35901	0.000448703
2.38021	0.000453978
2.4014	0.000459307
2.4226	0.000464689
2.4438	0.000470124
2.465	0.000475613
2.4862	0.000481157
2.5074	0.000486755
2.5286	0.000492409
2.54979	0.000498118
2.57099	0.000503884
2.59219	0.000509705
2.61339	0.000515584
2.63459	0.00052152
2.65579	0.000527514
2.67698	0.000533566
2.69818	0.000539676
2.71938	0.000545846
2.74058	0.000552075
2.76178	0.000558364
2.78298	0.000564714
2.80417	0.000571124
2.82537	0.000577596
2.84657	0.000584129
2.86777	0.000590724
2.88897	0.000597382
2.91017	0.000604103
2.93136	0.000610887
2.95256	0.000617735
2.97376	0.000624648
2.99496	0.000631626
3.01616	0.000638668
3.03736	0.000645777
3.05856	0.000652952
3.07975	0.000660193
3.10095	0.000667502
3.12215	0.000674878
3.14335	0.000682322
3.16455	0.000689834
3.18575	0.000697416
3.20694	0.000705067
3.22814	0.000712788
3.24934	0.000720579
3.27054	0.000728441
3.29174	0.000736375
3.31294	0.00074438
3.33413	0.000752458
3.35533	0.000760608
3.37653	0.000768832
3.39773	0.000777129
3.41893	0.000785501
3.44013	0.000793947
3.46132	0.000802468
3.48252	0.000811065
3.50372	0.000819738
3.52492	0.000828488
3.54612	0.000837314
3.56732	0.000846219
3.58852	0.000855201
3.60971	0.000864262
3.63091	0.000873402
3.65211	0.000882621
3.67331	0.000891921
3.69451	0.000901301
3.71571	0.000910762
3.7369	0.000920305
3.7581	0.000929929
3.7793	0.000939636
3.8005	0.000949426
3.8217	0.0009593
3.8429	0.000969257
3.86409	0.000979299
3.88529	0.000989427
3.90649	0.000999639
3.92769	0.00101
3.94889	0.00102
3.97009	0.00103
3.99128	0.00104
4.01248	0.00105
4.03368	0.00106
4.05488	0.00107
4.07608	0.00108
4.09728	0.0011
4.11848	0.00111
4.13967	0.00112
4.16087	0.00113
4.18207	0.00114
4.20327	0.00115
4.22447	0.00116
4.24567	0.00118
4.26686	0.00119
4.28806	0.0012
4.30926	0.00121
4.33046	0.00122
4.35166	0.00123
4.37286	0.00125
4.39405	0.00126
4.41525	0.00127
4.43645	0.00128
4.45765	0.0013
4.47885	0.00131
4.50005	0.00132
4.52124	0.00134
4.54244	0.00135
4.56364	0.00136
4.58484	0.00137
4.60604	0.00139
4.62724	0.0014
4.64844	0.00141
4.66963	0.00143
4.69083	0.00144
4.71203	0.00146
4.73323	0.00147
4.75443	0.00148
4.77563	0.0015
4.79682	0.00151
4.81802	0.00153
4.83922	0.00154
4.86042	0.00156
4.88162	0.00157
4.90282	0.00159
4.92401	0.0016
4.94521	0.00162
4.96641	0.00163
4.98761	0.00165
5.00881	0.00166
5.03001	0.00168
5.0512	0.00169
5.0724	0.00171
5.0936	0.00172
5.1148	0.00174
5.136	0.00176
5.1572	0.00177
5.1784	0.00179
5.19959	0.0018
5.22079	0.00182
5.24199	0.00184
5.26319	0.00185
5.28439	0.00187
5.30559	0.00189
5.32678	0.0019
5.34798	0.00192
5.36918	0.00194
5.39038	0.00196
5.41158	0.00197
5.43278	0.00199
5.45397	0.00201
5.47517	0.00203
5.49637	0.00205
5.51757	0.00206
5.53877	0.00208
5.55997	0.0021
5.58116	0.00212
5.60236	0.00214
5.62356	0.00216
5.64476	0.00218
5.66596	0.00219
5.68716	0.00221
5.70836	0.00223
5.72955	0.00225
5.75075	0.00227
5.77195	0.00229
5.79315	0.00231
5.81435	0.00233
5.83555	0.00235
5.85674	0.00237
5.87794	0.00239
5.89914	0.00241
5.92034	0.00243
5.94154	0.00245
5.96274	0.00247
5.98393	0.0025
6.00513	0.00252
6.02633	0.00254
6.04753	0.00256
6.06873	0.00258
6.08993	0.0026
6.11112	0.00262
6.13232	0.00265
6.15352	0.00267
6.17472	0.00269
6.19592	0.00271
6.21712	0.00274
6.23832	0.00276
6.25951	0.00278
6.28071	0.0028
6.30191	0.00283
6.32311	0.00285
6.34431	0.00287
6.36551	0.0029
6.3867	0.00292
6.4079	0.00294
6.4291	0.00297
6.4503	0.00299
6.4715	0.00302
6.4927	0.00304
6.51389	0.00306
6.53509	0.00309
6.55629	0.00311
6.57749	0.00314
6.59869	0.00316
6.61989	0.00319
6.64108	0.00321
6.66228	0.00324
6.68348	0.00326
6.70468	0.00329
6.72588	0.00332
6.74708	0.00334
6.76828	0.00337
6.78947	0.00339
6.81067	0.00342
6.83187	0.00345
6.85307	0.00347
6.87427	0.0035
6.89547	0.00353
6.91666	0.00355
6.93786	0.00358
6.95906	0.00361
6.98026	0.00364
7.00146	0.00366
7.02266	0.00369
7.04385	0.00372
7.06505	0.00375
7.08625	0.00378
7.10745	0.0038
7.12865	0.00383
7.14985	0.00386
7.17104	0.00389
7.19224	0.00392
7.21344	0.00395
7.23464	0.00398
7.25584	0.00401
7.27704	0.00404
7.29824	0.00407
7.31943	0.0041
7.34063	0.00413
7.36183	0.00416
7.38303	0.00419
7.40423	0.00422
7.42543	0.00425
7.44662	0.00428
7.46782	0.00431
7.48902	0.00434
7.51022	0.00437
7.53142	0.0044
7.55262	0.00443
7.57381	0.00447
7.59501	0.0045
7.61621	0.00453
7.63741	0.00456
7.65861	0.00459
7.67981	0.00463
7.701	0.00466
7.7222	0.00469
7.7434	0.00472
7.7646	0.00476
7.7858	0.00479
7.807	0.00482
7.8282	0.00486
7.84939	0.00489
7.87059	0.00492
7.89179	0.00496
7.91299	0.00499
7.93419	0.00503
7.95539	0.00506
7.97658	0.00509
7.99778	0.00513
8.01898	0.00516
8.04018	0.0052
8.06138	0.00523
8.08258	0.00527
8.10377	0.0053
8.12497	0.00534
8.14617	0.00537
8.16737	0.00541
8.18857	0.00545
8.20977	0.00548
8.23096	0.00552
8.25216	0.00555
8.27336	0.00559
8.29456	0.00563
8.31576	0.00566
8.33696	0.0057
8.35816	0.00574
8.37935	0.00577
8.40055	0.00581
8.42175	0.00585
8.44295	0.00589
8.46415	0.00592
8.48535	0.00596
8.50654	0.006
8.52774	0.00604
8.54894	0.00608
8.57014	0.00611
8.59134	0.00615
8.61254	0.00619
8.63373	0.00623
8.65493	0.00627
8.67613	0.00631
8.69733	0.00635
8.71853	0.00639
8.73973	0.00642
8.76092	0.00646
8.78212	0.0065
8.80332	0.00654
8.82452	0.00658
8.84572	0.00662
8.86692	0.00666
8.88812	0.0067
8.90931	0.00674
8.93051	0.00678
8.95171	0.00683
8.97291	0.00687
8.99411	0.00691
9.01531	0.00695
9.0365	0.00699
9.0577	0.00703
9.0789	0.00707
9.1001	0.00711
9.1213	0.00716
9.1425	0.0072
9.16369	0.00724
9.18489	0.00728
9.20609	0.00732
9.22729	0.00737
9.24849	0.00741
9.26969	0.00745
9.29088	0.00749
9.31208	0.00754
9.33328	0.00758
9.35448	0.00762
9.37568	0.00766
9.39688	0.00771
9.41808	0.00775
9.43927	0.00779
9.46047	0.00784
9.48167	0.00788
9.50287	0.00792
9.52407	0.00797
9.54527	0.00801
9.56646	0.00806
9.58766	0.0081
9.60886	0.00814
9.63006	0.00819
9.65126	0.00823
9.67246	0.00828
9.69365	0.00832
9.71485	0.00837
9.73605	0.00841
9.75725	0.00846
9.77845	0.0085
9.79965	0.00855
9.82084	0.00859
9.84204	0.00864
9.86324	0.00868
9.88444	0.00873
9.90564	0.00877
9.92684	0.00882
9.94804	0.00887
9.96923	0.00891
9.99043	0.00896
10.0116	0.009
10.0328	0.00905
10.054	0.0091
10.0752	0.00914
10.0964	0.00919
10.1176	0.00923
10.1388	0.00928
10.16	0.00933
10.1812	0.00937
10.2024	0.00942
10.2236	0.00947
10.2448	0.00951
10.266	0.00956
10.2872	0.00961
10.3084	0.00966
10.3296	0.0097
10.3508	0.00975
10.372	0.0098
10.3932	0.00984
10.4144	0.00989
10.4356	0.00994
10.4568	0.00999
10.478	0.01003
10.4992	0.01008
10.5204	0.01013
10.5416	0.01018
10.5628	0.01022
10.584	0.01027
10.6052	0.01032
10.6264	0.01037
10.6476	0.01042
10.6688	0.01046
10.69	0.01051
10.7112	0.01056
10.7324	0.01061
10.7536	0.01066
10.7748	0.01071
10.796	0.01075
10.8172	0.0108
10.8384	0.01085
10.8596	0.0109
10.8808	0.01095
10.902	0.011
10.9232	0.01104
10.9444	0.01109
10.9656	0.01114
10.9868	0.01119
11.008	0.01124
11.0291	0.01129
11.0503	0.01134
11.0716	0.01138
11.0928	0.01143
11.114	0.01148
11.1351	0.01153
11.1563	0.01158
11.1775	0.01163
11.1987	0.01168
11.2199	0.01172
11.2411	0.01177
11.2623	0.01182
11.2835	0.01187
11.3047	0.01192
11.3259	0.01197
11.3471	0.01202
11.3683	0.01207
11.3895	0.01211
11.4107	0.01216
11.4319	0.01221
11.4531	0.01226
11.4743	0.01231
11.4955	0.01236
11.5167	0.01241
11.5379	0.01246
11.5591	0.0125
11.5803	0.01255
11.6015	0.0126
11.6227	0.01265
11.6439	0.0127
11.6651	0.01275
11.6863	0.0128
11.7075	0.01284
11.7287	0.01289
11.7499	0.01294
11.7711	0.01299
11.7923	0.01304
11.8135	0.01309
11.8347	0.01313
11.8559	0.01318
11.8771	0.01323
11.8983	0.01328
11.9195	0.01333
11.9407	0.01338
11.9619	0.01342
11.9831	0.01347
12.0043	0.01352
12.0255	0.01357
12.0467	0.01361
12.0679	0.01366
12.0891	0.01371
12.1103	0.01376
12.1315	0.01381
12.1527	0.01385
12.1739	0.0139
12.1951	0.01395
12.2163	0.014
12.2375	0.01404
12.2587	0.01409
12.2799	0.01414
12.3011	0.01418
12.3223	0.01423
12.3435	0.01428
12.3646	0.01432
12.3858	0.01437
12.407	0.01442
12.4283	0.01446
12.4495	0.01451
12.4706	0.01456
12.4918	0.0146
12.513	0.01465
12.5342	0.0147
12.5554	0.01474
12.5766	0.01479
12.5978	0.01483
12.619	0.01488
12.6402	0.01492
12.6614	0.01497
12.6826	0.01501
12.7038	0.01506
12.725	0.01511
12.7462	0.01515
12.7674	0.0152
12.7886	0.01524
12.8098	0.01528
12.831	0.01533
12.8522	0.01537
12.8734	0.01542
12.8946	0.01546
12.9158	0.01551
12.937	0.01555
12.9582	0.01559
12.9794	0.01564
13.0006	0.01568
13.0218	0.01572
13.043	0.01577
13.0642	0.01581
13.0854	0.01585
13.1066	0.0159
13.1278	0.01594
13.149	0.01598
13.1702	0.01602
13.1914	0.01607
13.2126	0.01611
13.2338	0.01615
13.255	0.01619
13.2762	0.01623
13.2974	0.01627
13.3186	0.01632
13.3398	0.01636
13.361	0.0164
13.3822	0.01644
13.4034	0.01648
13.4246	0.01652
13.4458	0.01656
13.467	0.0166
13.4882	0.01664
13.5094	0.01668
13.5306	0.01672
13.5518	0.01676
13.573	0.0168
13.5942	0.01684
13.6154	0.01688
13.6366	0.01692
13.6578	0.01695
13.679	0.01699
13.7002	0.01703
13.7213	0.01707
13.7425	0.01711
13.7637	0.01714
13.785	0.01718
13.8061	0.01722
13.8273	0.01726
13.8485	0.01729
13.8697	0.01733
13.8909	0.01736
13.9121	0.0174
13.9333	0.01744
13.9545	0.01747
13.9757	0.01751
13.9969	0.01754
14.0181	0.01758
14.0393	0.01761
14.0605	0.01765
14.0817	0.01768
14.1029	0.01772
14.1241	0.01775
14.1453	0.01779
14.1665	0.01782
14.1877	0.01785
14.2089	0.01789
14.2301	0.01792
14.2513	0.01795
14.2725	0.01798
14.2937	0.01802
14.3149	0.01805
14.3361	0.01808
14.3573	0.01811
14.3785	0.01814
14.3997	0.01817
14.4209	0.0182
14.4421	0.01823
14.4633	0.01826
14.4845	0.01829
14.5057	0.01832
14.5269	0.01835
14.5481	0.01838
14.5693	0.01841
14.5905	0.01844
14.6117	0.01847
14.6329	0.0185
14.6541	0.01853
14.6753	0.01855
14.6965	0.01858
14.7177	0.01861
14.7389	0.01864
14.7601	0.01866
14.7813	0.01869
14.8025	0.01872
14.8237	0.01874
14.8449	0.01877
14.8661	0.01879
14.8873	0.01882
14.9085	0.01884
14.9297	0.01887
14.9509	0.01889
14.9721	0.01892
14.9932	0.01894
15.0145	0.01897
15.0357	0.01899
15.0569	0.01901
15.078	0.01903
15.0992	0.01906
15.1204	0.01908
15.1416	0.0191
15.1628	0.01912
15.184	0.01915
15.2052	0.01917
15.2264	0.01919
15.2476	0.01921
15.2688	0.01923
15.29	0.01925
15.3112	0.01927
15.3324	0.01929
15.3536	0.01931
15.3748	0.01933
15.396	0.01934
15.4172	0.01936
15.4384	0.01938
15.4596	0.0194
15.4808	0.01942
15.502	0.01943
15.5232	0.01945
15.5444	0.01947
15.5656	0.01948
15.5868	0.0195
15.608	0.01952
15.6292	0.01953
15.6504	0.01955
15.6716	0.01956
15.6928	0.01958
15.714	0.01959
15.7352	0.0196
15.7564	0.01962
15.7776	0.01963
15.7988	0.01965
15.82	0.01966
15.8412	0.01967
15.8624	0.01968
15.8836	0.0197
15.9048	0.01971
15.926	0.01972
15.9472	0.01973
15.9684	0.01974
15.9896	0.01975
16.0108	0.01976
16.032	0.01977
16.0532	0.01978
16.0744	0.01979
16.0956	0.0198
16.1168	0.01981
16.138	0.01982
16.1592	0.01982
16.1804	0.01983
16.2016	0.01984
16.2228	0.01985
16.244	0.01985
16.2652	0.01986
16.2864	0.01987
16.3076	0.01987
16.3287	0.01988
16.3499	0.01988
16.3712	0.01989
16.3924	0.01989
16.4136	0.0199
16.4348	0.0199
16.4559	0.01991
16.4771	0.01991
16.4983	0.01991
16.5195	0.01992
16.5407	0.01992
16.5619	0.01992
16.5831	0.01993
16.6043	0.01993
16.6255	0.01993
16.6467	0.01993
16.6679	0.01993
16.6891	0.01993
16.7103	0.01993
16.7315	0.01993
16.7527	0.01993
16.7739	0.01993
16.7951	0.01993
16.8163	0.01993
16.8375	0.01993
16.8587	0.01993
16.8799	0.01993
16.9011	0.01992
16.9223	0.01992
16.9435	0.01992
16.9647	0.01992
16.9859	0.01991
17.0071	0.01991
17.0283	0.01991
17.0495	0.0199
17.0707	0.0199
17.0919	0.01989
17.1131	0.01989
17.1343	0.01988
17.1555	0.01988
17.1767	0.01987
17.1979	0.01986
17.2191	0.01986
17.2403	0.01985
17.2615	0.01984
17.2827	0.01984
17.3039	0.01983
17.3251	0.01982
17.3463	0.01981
17.3675	0.01981
17.3887	0.0198
17.4099	0.01979
17.4311	0.01978
17.4523	0.01977
17.4735	0.01976
17.4947	0.01975
17.5159	0.01974
17.5371	0.01973
17.5583	0.01972
17.5795	0.01971
17.6007	0.0197
17.6219	0.01969
17.643	0.01967
17.6642	0.01966
17.6854	0.01965
17.7066	0.01964
17.7279	0.01962
17.7491	0.01961
17.7702	0.0196
17.7914	0.01958
17.8126	0.01957
17.8338	0.01956
17.855	0.01954
17.8762	0.01953
17.8974	0.01951
17.9186	0.0195
17.9398	0.01948
17.961	0.01947
17.9822	0.01945
18.0034	0.01944
18.0246	0.01942
18.0458	0.0194
18.067	0.01939
18.0882	0.01937
18.1094	0.01935
18.1306	0.01934
18.1518	0.01932
18.173	0.0193
18.1942	0.01928
18.2154	0.01927
18.2366	0.01925
18.2578	0.01923
18.279	0.01921
18.3002	0.01919
18.3214	0.01917
18.3426	0.01915
18.3638	0.01913
18.385	0.01911
18.4062	0.01909
18.4274	0.01907
18.4486	0.01905
18.4698	0.01903
18.491	0.01901
18.5122	0.01899
18.5334	0.01897
18.5546	0.01895
18.5758	0.01892
18.597	0.0189
18.6182	0.01888
18.6394	0.01886
18.6606	0.01884
18.6818	0.01881
18.703	0.01879
18.7242	0.01877
18.7454	0.01874
18.7666	0.01872
18.7878	0.0187
18.809	0.01867
18.8302	0.01865
18.8514	0.01863
18.8726	0.0186
18.8938	0.01858
18.915	0.01855
18.9362	0.01853
18.9574	0.0185
18.9785	0.01848
18.9997	0.01845
19.0209	0.01843
19.0421	0.0184
19.0633	0.01838
19.0846	0.01835
19.1057	0.01833
19.1269	0.0183
19.1481	0.01828
19.1693	0.01825
19.1905	0.01822
19.2117	0.0182
19.2329	0.01817
19.2541	0.01814
19.2753	0.01812
19.2965	0.01809
19.3177	0.01806
19.3389	0.01803
19.3601	0.01801
19.3813	0.01798
19.4025	0.01795
19.4237	0.01792
19.4449	0.0179
19.4661	0.01787
19.4873	0.01784
19.5085	0.01781
19.5297	0.01778
19.5509	0.01776
19.5721	0.01773
19.5933	0.0177
19.6145	0.01767
19.6357	0.01764
19.6569	0.01761
19.6781	0.01758
19.6993	0.01756
19.7205	0.01753
19.7417	0.0175
19.7629	0.01747
19.7841	0.01744
19.8053	0.01741
19.8265	0.01738
19.8477	0.01735
19.8689	0.01732
19.8901	0.01729
19.9113	0.01726
19.9325	0.01723
19.9537	0.0172
19.9749	0.01717
19.9961	0.01714
20.0173	0.01711
20.0385	0.01708
20.0597	0.01705
20.0809	0.01702
20.1021	0.01699
20.1233	0.01696
20.1445	0.01693
20.1657	0.0169
20.1869	0.01687
20.2081	0.01684
20.2293	0.01681
20.2505	0.01678
20.2717	0.01675
20.2929	0.01672
20.3141	0.01669
20.3352	0.01666
20.3564	0.01663
20.3776	0.0166
20.3988	0.01657
20.42	0.01654
20.4412	0.01651
20.4624	0.01648
20.4836	0.01645
20.5048	0.01642
20.526	0.01639
20.5472	0.01636
20.5684	0.01632
20.5896	0.01629
20.6108	0.01626
20.632	0.01623
20.6532	0.0162
20.6744	0.01617
20.6956	0.01614
20.7168	0.01611
20.738	0.01608
20.7592	0.01605
20.7804	0.01602
20.8016	0.01599
20.8228	0.01596
20.844	0.01593
20.8652	0.0159
20.8864	0.01587
20.9076	0.01584
20.9288	0.01581
20.95	0.01578
20.9712	0.01575
20.9924	0.01572
21.0136	0.01569
21.0348	0.01566
21.056	0.01563
21.0772	0.0156
21.0984	0.01557
21.1196	0.01554
21.1408	0.01551
21.162	0.01548
21.1832	0.01545
21.2044	0.01542
21.2256	0.01539
21.2468	0.01536
21.268	0.01534
21.2892	0.01531
21.3104	0.01528
21.3316	0.01525
21.3528	0.01522
21.374	0.01519
21.3952	0.01516
21.4164	0.01513
21.4376	0.01511
21.4588	0.01508
21.48	0.01505
21.5012	0.01502
21.5224	0.01499
21.5436	0.01496
21.5648	0.01494
21.586	0.01491
21.6072	0.01488
21.6284	0.01485
21.6496	0.01483
21.6708	0.0148
21.6919	0.01477
21.7131	0.01474
21.7343	0.01472
21.7555	0.01469
21.7767	0.01466
21.7979	0.01464
21.8191	0.01461
21.8403	0.01458
21.8615	0.01456
21.8827	0.01453
21.9039	0.0145
21.9251	0.01448
21.9463	0.01445
21.9675	0.01443
21.9887	0.0144
22.0099	0.01437
22.0311	0.01435
22.0523	0.01432
22.0735	0.0143
22.0947	0.01427
22.1159	0.01425
22.1371	0.01422
22.1583	0.0142
22.1795	0.01418
22.2007	0.01415
22.2219	0.01413
22.2431	0.0141
22.2643	0.01408
22.2855	0.01406
22.3067	0.01403
22.3279	0.01401
22.3491	0.01399
22.3703	0.01396
22.3915	0.01394
22.4127	0.01392
22.4339	0.01389
22.4551	0.01387
22.4763	0.01385
22.4975	0.01383
22.5187	0.01381
22.5399	0.01378
22.5611	0.01376
22.5823	0.01374
22.6035	0.01372
22.6247	0.0137
22.6459	0.01368
22.6671	0.01366
22.6883	0.01364
22.7095	0.01361
22.7307	0.01359
22.7519	0.01357
22.7731	0.01355
22.7943	0.01353
22.8155	0.01352
22.8367	0.0135
22.8579	0.01348
22.8791	0.01346
22.9003	0.01344
22.9215	0.01342
22.9427	0.0134
22.9639	0.01338
22.9851	0.01336
23.0063	0.01335
23.0275	0.01333
23.0486	0.01331
23.0698	0.01329
23.091	0.01328
23.1122	0.01326
23.1334	0.01324
23.1546	0.01323
23.1758	0.01321
23.197	0.01319
23.2182	0.01318
23.2394	0.01316
23.2606	0.01315
23.2818	0.01313
23.303	0.01311
23.3242	0.0131
23.3454	0.01308
23.3666	0.01307
23.3878	0.01306
23.409	0.01304
23.4302	0.01303
23.4514	0.01301
23.4726	0.013
23.4938	0.01299
23.515	0.01297
23.5362	0.01296
23.5574	0.01295
23.5786	0.01293
23.5998	0.01292
23.621	0.01291
23.6422	0.0129
23.6634	0.01288
23.6846	0.01287
23.7058	0.01286
23.727	0.01285
23.7482	0.01284
23.7694	0.01283
23.7906	0.01282
23.8118	0.0128
23.833	0.01279
23.8542	0.01278
23.8754	0.01277
23.8966	0.01276
23.9178	0.01275
23.939	0.01275
23.9602	0.01274
23.9814	0.01273
24.0026	0.01272
24.0238	0.01271
24.045	0.0127
24.0662	0.01269
24.0874	0.01268
24.1086	0.01268
24.1298	0.01267
24.151	0.01266
24.1722	0.01265
24.1934	0.01265
24.2146	0.01264
24.2358	0.01263
24.257	0.01263
24.2782	0.01262
24.2994	0.01262
24.3206	0.01261
24.3418	0.0126
24.363	0.0126
24.3842	0.01259
24.4053	0.01259
24.4265	0.01258
24.4477	0.01258
24.4689	0.01257
24.4901	0.01257
24.5113	0.01257
24.5325	0.01256
24.5537	0.01256
24.5749	0.01255
24.5961	0.01255
24.6173	0.01255
24.6385	0.01255
24.6597	0.01254
24.6809	0.01254
24.7021	0.01254
24.7233	0.01254
24.7445	0.01253
24.7657	0.01253
24.7869	0.01253
24.8081	0.01253
24.8293	0.01253
24.8505	0.01253
24.8717	0.01253
24.8929	0.01253
24.9141	0.01252
24.9353	0.01252
24.9565	0.01252
24.9777	0.01252
24.9989	0.01252
25.0201	0.01253
25.0413	0.01253
25.0625	0.01253
25.0837	0.01253
25.1049	0.01253
25.1261	0.01253
25.1473	0.01253
25.1685	0.01253
25.1897	0.01254
25.2109	0.01254
25.2321	0.01254
25.2533	0.01254
25.2745	0.01254
25.2957	0.01255
25.3169	0.01255
25.3381	0.01255
25.3593	0.01256
25.3805	0.01256
25.4017	0.01256
25.4229	0.01257
25.4441	0.01257
25.4653	0.01258
25.4865	0.01258
25.5077	0.01258
25.5289	0.01259
25.5501	0.01259
25.5713	0.0126
25.5924	0.0126
25.6136	0.01261
25.6349	0.01261
25.6561	0.01262
25.6773	0.01263
25.6985	0.01263
25.7196	0.01264
25.7408	0.01264
25.762	0.01265
25.7832	0.01266
25.8044	0.01266
25.8256	0.01267
25.8468	0.01268
25.868	0.01269
25.8892	0.01269
25.9104	0.0127
25.9316	0.01271
25.9528	0.01271
25.974	0.01272
25.9952	0.01273
26.0164	0.01274
26.0376	0.01275
26.0588	0.01276
26.08	0.01276
26.1012	0.01277
26.1224	0.01278
26.1436	0.01279
26.1648	0.0128
26.186	0.01281
26.2072	0.01282
26.2284	0.01283
26.2496	0.01284
26.2708	0.01285
26.292	0.01286
26.3132	0.01287
26.3344	0.01288
26.3556	0.01289
26.3768	0.0129
26.398	0.01291
26.4192	0.01292
26.4404	0.01293
26.4616	0.01294
26.4828	0.01295
26.504	0.01296
26.5252	0.01297
26.5464	0.01299
26.5676	0.013
26.5888	0.01301
26.61	0.01302
26.6312	0.01303
26.6524	0.01304
26.6736	0.01306
26.6948	0.01307
26.716	0.01308
26.7372	0.01309
26.7584	0.0131
26.7796	0.01312
26.8008	0.01313
26.822	0.01314
26.8432	0.01315
26.8644	0.01317
26.8856	0.01318
26.9068	0.01319
26.9279	0.01321
26.9491	0.01322
26.9703	0.01323
26.9916	0.01325
27.0128	0.01326
27.034	0.01327
27.0551	0.01329
27.0763	0.0133
27.0975	0.01332
27.1187	0.01333
27.1399	0.01334
27.1611	0.01336
27.1823	0.01337
27.2035	0.01339
27.2247	0.0134
27.2459	0.01341
27.2671	0.01343
27.2883	0.01344
27.3095	0.01346
27.3307	0.01347
27.3519	0.01349
27.3731	0.0135
27.3943	0.01352
27.4155	0.01353
27.4367	0.01355
27.4579	0.01356
27.4791	0.01358
27.5003	0.01359
27.5215	0.01361
27.5427	0.01362
27.5639	0.01364
27.5851	0.01365
27.6063	0.01367
27.6275	0.01368
27.6487	0.0137
27.6699	0.01371
27.6911	0.01373
27.7123	0.01375
27.7335	0.01376
27.7547	0.01378
27.7759	0.01379
27.7971	0.01381
27.8183	0.01383
27.8395	0.01384
27.8607	0.01386
27.8819	0.01387
27.9031	0.01389
27.9243	0.01391
27.9455	0.01392
27.9667	0.01394
27.9879	0.01395
28.0091	0.01397
28.0303	0.01399
28.0515	0.014
28.0727	0.01402
28.0939	0.01403
28.1151	0.01405
28.1363	0.01407
28.1575	0.01408
28.1787	0.0141
28.1999	0.01412
28.2211	0.01413
28.2422	0.01415
28.2634	0.01417
28.2846	0.01418
28.3058	0.0142
28.327	0.01422
28.3483	0.01423
28.3694	0.01425
28.3906	0.01427
28.4118	0.01428
28.433	0.0143
28.4542	0.01431
28.4754	0.01433
28.4966	0.01435
28.5178	0.01436
28.539	0.01438
28.5602	0.0144
28.5814	0.01441
28.6026	0.01443
28.6238	0.01445
28.645	0.01446
28.6662	0.01448
28.6874	0.0145
28.7086	0.01451
28.7298	0.01453
28.751	0.01455
28.7722	0.01456
28.7934	0.01458
28.8146	0.0146
28.8358	0.01461
28.857	0.01463
28.8782	0.01465
28.8994	0.01466
28.9206	0.01468
28.9418	0.0147
28.963	0.01471
28.9842	0.01473
29.0054	0.01474
29.0266	0.01476
29.0478	0.01478
29.069	0.01479
29.0902	0.01481
29.1114	0.01483
29.1326	0.01484
29.1538	0.01486
29.175	0.01488
29.1962	0.01489
29.2174	0.01491
29.2386	0.01492
29.2598	0.01494
29.281	0.01496
29.3022	0.01497
29.3234	0.01499
29.3446	0.015
29.3658	0.01502
29.387	0.01504
29.4082	0.01505
29.4294	0.01507
29.4506	0.01508
29.4718	0.0151
29.493	0.01511
29.5142	0.01513
29.5354	0.01515
29.5566	0.01516
29.5778	0.01518
29.5989	0.01519
29.6201	0.01521
29.6413	0.01522
29.6625	0.01524
29.6837	0.01525
29.7049	0.01527
29.7261	0.01528
29.7473	0.0153
29.7685	0.01531
29.7897	0.01533
29.8109	0.01535
29.8321	0.01536
29.8533	0.01537
29.8745	0.01539
29.8957	0.0154
29.9169	0.01542
29.9381	0.01543
29.9593	0.01545
29.9805	0.01546
30.0017	0.01548
30.0229	0.01549
30.0441	0.01551
30.0653	0.01552
30.0865	0.01554
30.1077	0.01555
30.1289	0.01556
30.1501	0.01558
30.1713	0.01559
30.1925	0.01561
30.2137	0.01562
30.2349	0.01563
30.2561	0.01565
30.2773	0.01566
30.2985	0.01568
30.3197	0.01569
30.3409	0.0157
30.3621	0.01572
30.3833	0.01573
30.4045	0.01574
30.4257	0.01576
30.4469	0.01577
30.4681	0.01578
30.4893	0.0158
30.5105	0.01581
30.5317	0.01582
30.5529	0.01583
30.5741	0.01585
30.5953	0.01586
30.6165	0.01587
30.6377	0.01589
30.6589	0.0159
30.6801	0.01591
30.7013	0.01592
30.7225	0.01593
30.7437	0.01595
30.7649	0.01596
30.7861	0.01597
30.8073	0.01598
30.8285	0.016
30.8497	0.01601
30.8709	0.01602
30.8921	0.01603
30.9133	0.01604
30.9344	0.01605
30.9556	0.01607
30.9768	0.01608
30.998	0.01609
31.0192	0.0161
31.0404	0.01611
31.0616	0.01612
31.0828	0.01613
31.104	0.01614
31.1252	0.01615
31.1464	0.01616
31.1676	0.01617
31.1888	0.01619
31.21	0.0162
31.2312	0.01621
31.2524	0.01622
31.2736	0.01623
31.2948	0.01624
31.316	0.01625
31.3372	0.01626
31.3584	0.01627
31.3796	0.01628
31.4008	0.01629
31.422	0.0163
31.4432	0.0163
31.4644	0.01631
31.4856	0.01632
31.5068	0.01633
31.528	0.01634
[truncated: 8,004 more rows]

## Sheet: Figure3
Figure 3b									Figure 3c							Figure 3d					Figure 3e		mean per bin of single unbinding forces				mean per bin of double unbinding forces			Bell-Evans fitting		William's Markov model
green		blue		black 1		black 2			contact time 0.09 s		contact time 0.60 s		contact time 1.18 s			P1		P2			loading rate [pN/s]	unbinding force [pN]	loading rate [pN/s]	unbinding force [pN]	standard deviation [pN]	data weighting	loading rate [pN/s]	unbinding force [pN]	standard deviation [pN]	loading rate [pN/s] - fit	unbinding force - fit [pN]	loading rate [pN/s] - model	unbinding force [pN] - model
loading rate [pN/s]	force [pN]	loading rate [pN/s]	force [pN]	loading rate [pN/s]	force [pN]	loading rate [pN/s]	force [pN]		unbinding force [pN]	pdf [1/pN]	unbinding force [pN]	pdf [1/pN]	unbinding force [pN]	pdf [1/pN]		contact time [s]	norm. binding probability	contact time [s]	norm. binding probability		2009.37	26.6162	17.7828	9.73467	2.42489	3.99741	17.7828	14.9181	3.02903	0.25	-5.28519	1.00972	0.25
-60.0601	26.2564	-5.1144	37.8754	-60.0601	29.4519	-23.7945	55.9361		-24.2988	2.64375e-09	-19.8996	5.13147e-08	-21.0786	1.84437e-07		0.1422	0.86054	0.09916	0.73749		2019.95	20.492	56.2341	12.8694	5.47817	7.69497	56.2341	17.636	5.37167	0.5	-2.92641	1.07838	0.5
-57.057	8.56567	-2.11135	21.0022	-57.057	9.9435	-20.7915	38.4338		-24.2064	2.84357e-09	-19.7972	5.35628e-08	-20.9669	1.93752e-07		0.0782	1.13995	0.59561	0.82801		1814.89	23.0283	177.828	16.7686	6.4528	6.53337	177.828	25.1056	7.76761	0.75	-1.54661	1.15145	0.75
-54.0541	11.9586	0.89158	23.1544	-54.0541	15.9522	-17.7886	39.7718		-24.1139	3.05793e-09	-19.6948	5.59113e-08	-20.8553	2.03556e-07		0.0084	0.54564	0.86526	1.07653		1190.39	25.1999	562.341	21.4434	7.66412	4.61258	562.341	27.9165	8.77073	1	-0.56763	1.22919	1
-51.0511	8.62262	3.89463	10.9256	-51.0511	10.1126	-14.7856	32.8245		-24.0215	3.28783e-09	-19.5924	5.83649e-08	-20.7436	2.13879e-07		0.1061	1.06384	1.17846	1.09411		773.369	21.1452	1778.28	24.8574	8.5771	2.33646	1778.28	42.5555	7.91636	1.25	0.19173	1.31187	1.25
-48.048	14.0474	6.89768	15.5053	-48.048	16.7017	-11.7825	37.1445		-23.9291	3.53437e-09	-19.49	6.09286e-08	-20.6319	2.24749e-07		0.0168	0.71806	0.1061	1.09607		839.683	12.1955								1.5	0.81217	1.39977	1.5
-45.045	7.46569	9.90061	13.7259	-45.045	10.2553	-8.77965	33.1525		-23.8367	3.79869e-09	-19.3876	6.36078e-08	-20.5203	2.36197e-07		0.0104	0.40525	0.0681	0.5158		1520.88	31.3075								1.75	1.33674	1.49321	1.75
-42.0421	11.5182	12.9037	16.0101	-42.0421	14.5222	-5.77659	33.1711		-23.7442	4.08202e-09	-19.2853	6.64079e-08	-20.4086	2.48255e-07		0.0037	0.69899	0.0104	0.1182		2111.43	42.6989								2	1.79115	1.59248	2
-39.0389	8.84208	15.9066	15.5235	-39.0389	9.8173	-2.77342	31.7917		-23.6518	4.38567e-09	-19.1829	6.93349e-08	-20.2969	2.60959e-07		0.37413	0.96031	0.0037	0.09671		2364.61	44.4758								2.25	2.19196	1.69792	2.25
-36.036	8.1711	18.9096	18.3617	-36.036	10.7594	0.22951	28.908		-23.5594	4.71103e-09	-19.0805	7.23947e-08	-20.1852	2.74344e-07		0.59561	1.06671	0.1422	0.96712		694.845	16.3972								2.5	2.55051	1.80987	2.5
-33.0331	7.02558	21.9127	14.0754	-33.0331	7.53254	3.23244	29.3489		-23.467	5.05958e-09	-18.9781	7.55939e-08	-20.0736	2.8845e-07		0.86526	0.94173	0.0782	0.74146		1889.84	23.9963								2.75	2.87485	1.9287	2.75
-30.0301	13.6639	24.9156	13.8266	-30.0301	8.81748	6.23549	33.9329		-23.3745	5.43291e-09	-18.8757	7.89393e-08	-19.9619	3.03318e-07				0.0034	0.24715		769.702	30.5054								3	3.17095	2.05478	3
-27.027	9.4308	27.9187	9.69859	-27.027	6.98898	9.23854	29.677		-23.2821	5.83271e-09	-18.7733	8.24381e-08	-19.8502	3.18991e-07				0.0084	0.1182		1164.37	19.7536								3.25	3.44333	2.1885	3.25
-24.024	10.396	30.9216	9.05358	-24.024	2.49518	12.2415	24.7084		-23.1897	6.26075e-09	-18.6709	8.60977e-08	-19.7386	3.35515e-07							889.563	22.4912								3.5	3.69552	2.33029	3.5
-21.0211	8.90735	33.9247	10.9683	-21.0211	4.22911	15.2445	24.5164		-23.0973	6.71895e-09	-18.5685	8.99262e-08	-19.6269	3.5294e-07							1851.55	25.8622								3.75	3.9303	2.48056	3.75
-18.0179	11.1389	36.9277	8.50289	-18.0179	9.76245	18.2476	23.2158		-23.0049	7.20935e-09	-18.4662	9.3932e-08	-19.5153	3.71317e-07							1476.74	20.0962								4	4.14993	2.63978	4
-15.0151	7.22253	39.9306	8.8606	-15.0151	4.87302	21.2504	19.1182		-22.9124	7.73409e-09	-18.3638	9.81239e-08	-19.4036	3.90702e-07							1089	22.6577								4.25	4.35623	2.8084	4.25
-12.0121	2.75185	42.9337	7.71437	-12.0121	1.09189	24.2536	20.2718		-22.82	8.29548e-09	-18.2614	1.02511e-07	-19.2919	4.11153e-07							1491.95	33.9878								4.5	4.55074	2.98692	4.5
-9.00891	3.03107	45.9366	6.70012	-9.00891	2.87832	27.2566	21.2934		-22.7276	8.89595e-09	-18.159	1.07104e-07	-19.1803	4.32731e-07							1071	42.3018								4.75	4.73474	3.17585	4.75
-6.0061	4.9462	48.9397	8.1664	-6.0061	4.18965	30.2594	21.2858		-22.6351	9.53811e-09	-18.0566	1.11912e-07	-19.0686	4.55503e-07							1266.1	34.2573								5	4.90929	3.37571	5
-3.00305	2.95604	51.9426	11.1894	-3.00305	5.58044	33.2626	23.1254		-22.5427	1.02247e-08	-17.9542	1.16946e-07	-18.9569	4.79537e-07							1204.3	31.3057								5.25	5.07532	3.58706	5.25
0	5.82109	54.9457	5.71558	0	6.36416	36.2655	16.996		-22.4503	1.09587e-08	-17.8518	1.22219e-07	-18.8452	5.04907e-07							1146.09	22.8284								5.5	5.23363	3.81046	5.5
3.00305	6.04752	57.9488	7.12907	3.00305	4.13974	39.2686	14.6663		-22.3579	1.17432e-08	-17.7495	1.27742e-07	-18.7336	5.31692e-07							1094.3	53.1935								5.75	5.3849	4.04653	5.75
6.00586	6.74878	60.9516	6.24679	6.00586	6.00565	42.2715	15.0283		-22.2655	1.25814e-08	-17.6471	1.33528e-07	-18.6219	5.59974e-07							1383.83	48.4355								6	5.52973	4.29588	6
9.00903	4.94339	63.9547	6.15607	9.00903	4.86312	45.2746	16.8415		-22.173	1.3477e-08	-17.5447	1.39591e-07	-18.5102	5.8984e-07							1146.46	28.1924								6.25	5.66864	4.55914	6.25
12.0121	5.53906	66.9577	5.59024	12.0121	0.92333	48.2776	13.773		-22.0806	1.44337e-08	-17.4423	1.45945e-07	-18.3986	6.21384e-07							1377.66	24.5344								6.5	5.80211	4.83699	6.5
15.0149	10.489	69.9607	8.8244	15.0149	-0.1664	51.2805	13.7391		-21.9882	1.54553e-08	-17.3399	1.52604e-07	-18.2869	6.54705e-07							1537.82	22.8962								6.75	5.93054	5.13012	6.75
18.0181	3.40582	72.9637	5.43519	18.0181	-1.38782	54.2836	13.5732		-21.8957	1.65462e-08	-17.2375	1.59586e-07	-18.1752	6.89905e-07							1024.67	26.1534								7	6.0543	5.43926	7
21.021	2.91988	75.9668	-0.83017	21.021	-0.18207	57.2865	14.41		-21.8033	1.77108e-08	-17.1351	1.66907e-07	-18.0636	7.27097e-07							1390.99	41.7473								7.25	6.17372	5.76513	7.25
24.0239	2.09081	78.9697	5.96641	24.0239	1.84191	60.2895	8.75547		-21.7109	1.89537e-08	-17.0328	1.74584e-07	-17.9519	7.66398e-07							845.27	27.3688								7.5	6.28908	6.10852	7.5
27.0271	7.54168	81.9726	3.71189	27.0271	1.30647	63.2926	8.45788		-21.6185	2.02802e-08	-16.9304	1.82636e-07	-17.8402	8.07931e-07							999.331	25.0454								7.75	6.40067	6.47023	7.75
30.03	5.05032	84.9758	3.67396	30.03	-0.04721	66.2956	8.13363		-21.5261	2.16954e-08	-16.828	1.91084e-07	-17.7286	8.51828e-07							1077.15	32.4937								8	6.50871	6.85108	8
33.0331	4.43212	87.9787	2.94976	33.0331	2.45188	69.2986	9.10242		-21.4336	2.3205e-08	-16.7256	1.99947e-07	-17.6169	8.98229e-07							1001.01	18.0706								8.25	6.61342	7.25192	8.25
36.036	2.04634	90.9817	1.90912	36.036	2.89247	72.3015	7.64348		-21.3412	2.4815e-08	-16.6232	2.09249e-07	-17.5052	9.47281e-07							1044.82	21.5278								8.5	6.71501	7.67365	8.5
39.0391	4.04064	93.9848	1.87118	39.0391	2.85823	75.3046	8.32221		-21.2488	2.65318e-08	-16.5208	2.19012e-07	-17.3936	9.99141e-07							1170	20.7391								8.75	6.81366	8.11718	8.75
42.0421	4.214	96.9878	1.14727	42.0421	1.16171	78.3075	4.5675		-21.1564	2.83621e-08	-16.4184	2.29262e-07	-17.2819	1.05397e-06							1276.37	23.667								9	6.90952	8.58345	9
45.045	3.5697	99.9907	2.32321	45.045	3.84528	81.3106	10.339		-21.0639	3.03129e-08	-16.3161	2.40023e-07	-17.1702	1.11196e-06							2312.3	48.6022								9.25	7.00276	9.07345	9.25
48.0481	2.13355	102.994	5.55736	48.0481	0.06414	84.3136	6.29422		-20.9715	3.2392e-08	-16.2137	2.51324e-07	-17.0586	1.17327e-06							2134.68	34.9001								9.5	7.09352	9.58819	9.5
51.051	4.04867	105.997	3.85685	51.051	-0.57717	87.3165	3.72698		-20.8791	3.46071e-08	-16.1113	2.63194e-07	-16.9469	1.23812e-06							2008.93	25.5394								9.75	7.18191	10.1287	9.75
54.0541	1.55731	109	6.64258	54.0541	-0.21548	90.3196	0.76411		-20.7867	3.69669e-08	-16.0089	2.75663e-07	-16.8352	1.30671e-06							1555.17	39.5986								10	7.26807	10.6961	10
57.057	1.44061	112.003	2.96303	57.057	-0.77732	93.3225	5.21586		-20.6942	3.94802e-08	-15.9065	2.88764e-07	-16.7236	1.37926e-06							3087.43	33.3657								10.25	7.3521	11.2915	10.25
60.0601	-0.41757	115.006	4.40292	60.0601	4.46568	96.3256	7.00289		-20.6018	4.21565e-08	-15.8041	3.02531e-07	-16.6119	1.456e-06							1143.26	30.3268								10.5	7.4341	11.916	10.5
63.063	0.46845	118.009	4.49696	63.063	4.19418	99.3286	5.33279		-20.5094	4.50059e-08	-15.7017	3.17e-07	-16.5002	1.53719e-06							604.574	30.7162								10.75	7.51417	12.5708	10.75
66.066	4.46818	121.012	1.92571	66.066	5.29463	102.332	5.642		-20.417	4.80389e-08	-15.5993	3.3221e-07	-16.3886	1.62307e-06							957.987	30.7134								11	7.59241	13.2572	11
69.0691	5.96099	124.015	3.20722	69.0691	7.00188	105.335	1.65002		-20.3245	5.12669e-08	-15.497	3.482e-07	-16.2769	1.71394e-06							922.907	32.9159								11.25	7.66888	13.9764	11.25
72.072	2.33494	127.018	4.85798	72.072	-1.8984	108.338	2.698		-20.2321	5.47016e-08	-15.3946	3.65014e-07	-16.1652	1.81007e-06							1129.84	32.5235								11.5	7.74368	14.7297	11.5
75.0751	1.71674	130.021	1.3632	75.0751	0.54762	111.341	3.53482		-20.1397	5.83555e-08	-15.2922	3.82695e-07	-16.0536	1.91179e-06							1654.05	25.6383								11.75	7.81686	15.5186	11.75
78.0781	2.04876	133.024	1.87955	78.0781	-1.99325	114.344	6.50904		-20.0473	6.22421e-08	-15.1898	4.01293e-07	-15.9419	2.01941e-06							1014.98	17.6693								12	7.88851	16.3443	12
81.0811	0.48092	136.027	3.39834	81.0811	2.51098	117.347	1.30319		-19.9548	6.63752e-08	-15.0874	4.20856e-07	-15.8302	2.13329e-06							1399.29	28.1614								12.25	7.95867	17.2084	12.25
84.0841	3.84718	139.03	3.54517	84.0841	2.52954	120.35	0.82056		-19.8624	7.07696e-08	-14.985	4.41439e-07	-15.7186	2.25378e-06							1139.33	26.4796								12.5	8.02742	18.1122	12.5
87.087	1.90982	142.033	4.66831	87.087	1.91491	123.353	-0.16328		-19.77	7.54411e-08	-14.8826	4.63096e-07	-15.6069	2.38128e-06							461.625	35.7407								12.75	8.09481	19.0575	12.75
90.0901	0.50007	145.036	-0.93747	90.0901	-1.68175	126.356	0.8583		-19.6776	8.0406e-08	-14.7803	4.85888e-07	-15.4952	2.5162e-06							614.203	22.8017								13	8.16089	20.0457	13
93.093	-0.48737	148.039	4.01205	93.093	1.95202	129.359	0.87718		-19.5851	8.5682e-08	-14.6779	5.09876e-07	-15.3835	2.65896e-06							1461.22	26.1747								13.25	8.22571	21.0785	13.25
96.0961	3.2751	151.042	5.1088	96.0961	1.17874	132.362	2.53223		-19.4927	9.12873e-08	-14.5755	5.35126e-07	-15.2719	2.81002e-06							1050.33	30.0521								13.5	8.28932	22.1575	13.5
99.0991	0.57229	154.045	3.59305	99.0991	0.51132	135.365	1.70648		-19.4003	9.72414e-08	-14.4731	5.61708e-07	-15.1602	2.96986e-06							798.912	32.9252								13.75	8.35176	23.2847	13.75
102.102	0.66675	157.048	4.29389	102.102	1.26865	138.368	-0.78129		-19.3079	1.03565e-07	-14.3707	5.89696e-07	-15.0486	3.139e-06							1116.1	19.0376								14	8.41308	24.4617	14
105.105	3.74295	160.051	7.05322	105.105	-4.06949	141.371	0.7415		-19.2155	1.10279e-07	-14.2683	6.19166e-07	-14.9369	3.31796e-06							593.736	15.8562								14.25	8.47331	25.6904	14.25
108.108	1.70002	163.054	2.76688	108.108	1.59611	144.374	-1.69347		-19.123	1.17407e-07	-14.166	6.50201e-07	-14.8252	3.50732e-06							899.231	24.2884								14.5	8.5325	26.9728	14.5
111.111	-0.10537	166.057	0.27481	111.111	0.98119	147.377	2.17788		-19.0306	1.24973e-07	-14.0636	6.82887e-07	-14.7135	3.70767e-06							1372.67	37.9416								14.75	8.59067	28.3108	14.75
114.114	0.41112	169.06	0.58001	114.114	1.2637	150.38	3.77986		-18.9382	1.33002e-07	-13.9612	7.17316e-07	-14.6019	3.91965e-06							736.919	28.6107								15	8.64786	29.7067	15
117.117	2.40542	172.063	-1.01492	117.117	0.93913	153.383	4.64308		-18.8457	1.41522e-07	-13.8588	7.53582e-07	-14.4902	4.14392e-06							690.226	21.9932								15.25	8.70411	31.1623	15.25
120.12	1.68193	175.066	2.11365	120.12	1.74924	156.386	-0.00848		-18.7533	1.50559e-07	-13.7564	7.91788e-07	-14.3786	4.38118e-06							730.448	27.8639								15.5	8.75945	33.647	15.654
123.123	3.67624	178.069	4.8463	123.123	-0.07926	159.389	-1.70498		-18.6609	1.60144e-07	-13.654	8.3204e-07	-14.2669	4.63217e-06							1235.4	13.7163								15.75	8.8139	34.2623	15.75
126.126	1.39575	181.072	5.96945	126.126	1.0212	162.392	0.74163		-18.5685	1.70309e-07	-13.5516	8.74452e-07	-14.1552	4.89767e-06							1094.33	33.9513								16	8.86749	35.9113	16
129.129	4.63032	184.075	3.82051	129.129	1.80492	165.395	-4.27946		-18.4761	1.81086e-07	-13.4492	9.19142e-07	-14.0435	5.17851e-06							840.77	12.6711								16.25	8.92025	37.6294	16.25
132.132	0.18604	187.078	1.19676	132.132	1.98184	168.398	-1.78034		-18.3836	1.9251e-07	-13.3469	9.66236e-07	-13.9319	5.47555e-06							748.288	35.5996								16.5	8.9722	39.4193	16.5
135.135	0.65002	190.081	5.5392	135.135	-0.74379	171.401	-1.18079		-18.2912	2.04617e-07	-13.2445	1.01587e-06	-13.8202	5.78971e-06							776.009	16.7922								16.75	9.02338	41.2836	16.75
138.138	-2.23755	193.084	4.52495	138.138	0.72591	174.404	0.31562		-18.1988	2.17447e-07	-13.1421	1.06817e-06	-13.7085	6.12195e-06							824.217	31.6425								17	9.07379	43.225	17
141.141	2.34287	196.087	3.53681	141.141	1.27236	177.407	3.31623		-18.1064	2.31039e-07	-13.0397	1.1233e-06	-13.5969	6.47328e-06							786.744	19.3099								17.25	9.12347	45.2463	17.25
144.144	-1.46795	199.09	2.8129	144.144	-0.63561	180.41	4.9185		-18.0139	2.45437e-07	-12.9373	1.18141e-06	-13.4852	6.84476e-06							832.238	19.4726								17.5	9.17244	47.3504	17.5
147.147	0.13044	202.093	9.45111	147.147	-1.83064	183.413	-0.15538		-17.9215	2.60685e-07	-12.8349	1.24266e-06	-13.3735	7.23753e-06							812.017	23.4889								17.75	9.22071	49.5404	17.75
150.15	1.33319	205.096	3.87172	150.15	0.03498	186.416	0.49668		-17.8291	2.7683e-07	-12.7325	1.30722e-06	-13.2619	7.65276e-06							799.341	23.1437								18	9.2683	51.8194	18
153.153	6.30924	208.099	3.67542	153.153	0.15912	189.419	-0.24961		-17.7367	2.93923e-07	-12.6302	1.37527e-06	-13.1502	8.09169e-06							747.209	20.8384								18.25	9.31524	54.1907	18.25
156.156	2.34006	211.102	3.45272	156.156	2.07752	192.422	0.03293		-17.6442	3.12015e-07	-12.5278	1.44701e-06	-13.0385	8.55564e-06							1832.69	26.5192								18.5	9.36154	56.6575	18.5
159.159	0.05957	214.105	-0.06817	159.159	5.7638	195.425	-1.74247		-17.5518	3.31161e-07	-12.4254	1.52264e-06	-12.9269	9.04598e-06							1184.54	19.3622								18.75	9.40722	59.2234	18.75
162.162	1.18314	217.108	3.19238	162.162	-0.97268	198.428	-0.56252		-17.4594	3.51419e-07	-12.323	1.60236e-06	-12.8152	9.56414e-06							836.26	20.1883								19	9.45229	61.8921	19
165.165	0.53855	220.111	3.4709	165.165	-4.279	201.431	0.64383		-17.367	3.72851e-07	-12.2206	1.68641e-06	-12.7035	1.01117e-05							1453.86	23.6476								19.25	9.49678	64.6672	19.25
168.168	1.10811	223.114	0.16088	168.168	-1.99107	204.434	-3.63849		-17.2745	3.95519e-07	-12.1182	1.77501e-06	-12.5919	1.06901e-05							1065.2	20.1188								19.5	9.54069	67.5526	19.5
171.171	-0.09048	226.117	6.03393	171.171	1.51045	207.437	-0.21585		-17.1821	4.1949e-07	-12.0158	1.86841e-06	-12.4802	1.13012e-05							717.698	24.4745								19.75	9.58404	70.5524	19.75
174.174	-0.36555	229.12	4.94049	174.174	5.77741	210.44	-2.59804		-17.0897	4.44835e-07	-11.9134	1.96688e-06	-12.3685	1.19467e-05							2038.35	15.1983								20	9.62685	73.6707	20
177.177	-1.45857	232.123	3.71508	177.177	1.70593	213.443	3.06759		-16.9973	4.71629e-07	-11.8111	2.07069e-06	-12.2569	1.26284e-05							621.407	15.0524								20.25	9.66912	76.9119	20.25
180.18	-2.4724	235.126	0.00915	180.18	1.24939	216.446	1.92538		-16.9048	4.99947e-07	-11.7087	2.18011e-06	-12.1452	1.33482e-05							752.059	18.8517								20.5	9.71087	80.2804	20.5
183.183	-2.93194	238.129	1.66019	183.183	1.37353	219.449	-2.19858		-16.8124	5.29873e-07	-11.6063	2.29547e-06	-12.0335	1.41083e-05							820.129	20.4717								20.75	9.75212	83.7809	20.75
186.186	1.41064	241.132	3.75965	186.186	-4.51862	222.452	-1.81018		-16.72	5.61491e-07	-11.5039	2.41707e-06	-11.9219	1.49107e-05							1799.28	31.0877								21	9.79288	87.4182	21
189.189	2.93013	244.135	3.95899	189.189	-1.51831	225.455	-2.50397		-16.6276	5.94892e-07	-11.4015	2.54525e-06	-11.8102	1.57576e-05							568.873	15.4878								21.25	9.83315	91.1974	21.25
192.192	4.08009	247.138	4.58092	192.192	-0.25949	228.458	0.41775		-16.5351	6.30168e-07	-11.2991	2.68036e-06	-11.6985	1.66515e-05							2043.22	30.2512								21.5	9.87295	95.1235	21.5
195.195	1.24531	250.141	2.56396	195.195	1.79089	231.461	2.04613		-16.4427	6.6742e-07	-11.1967	2.82277e-06	-11.5869	1.75948e-05							1904.02	38.1665								21.75	9.91229	99.2022	21.75
198.198	1.04971	253.144	-0.08648	198.198	-2.04332	234.464	2.01221		-16.3503	7.0675e-07	-11.0944	2.97287e-06	-11.4752	1.859e-05							1099.4	15.1511								22	9.95119	103.439	22
201.201	0.19396	256.147	2.40891	201.201	-3.05387	237.467	0.8964		-16.2579	7.48268e-07	-10.992	3.13107e-06	-11.3635	1.96399e-05							1240.33	17.8144								22.25	9.98964	107.839	22.25
204.204	-1.03103	259.15	4.58756	204.204	-0.4756	240.47	-3.25395		-16.1654	7.92087e-07	-10.8896	3.2978e-06	-11.2519	2.07472e-05							1113.46	20.6618								22.5	10.0277	112.409	22.5
207.207	-1.96568	262.153	0.51238	207.207	4.13421	243.473	-0.80734		-16.073	8.38326e-07	-10.7872	3.47351e-06	-11.1402	2.1915e-05							1003.56	18.4852								22.75	10.0653	117.156	22.75
210.21	1.84958	265.156	0.65892	210.21	-0.86079	246.476	-1.36915		-15.9806	8.87112e-07	-10.6848	3.65866e-06	-11.0285	2.31463e-05							720.362	19.521								23	10.1025	122.084	23
213.213	2.57723	268.159	3.39186	213.213	-4.43106	249.479	-0.40036		-15.8882	9.38574e-07	-10.5824	3.85376e-06	-10.9169	2.44444e-05							1169.21	20.7634								23.25	10.1393	127.202	23.25
216.216	-0.73237	271.162	1.9025	216.216	-1.1932	252.482	-1.3842		-15.7957	9.9285e-07	-10.4801	4.05933e-06	-10.8052	2.58127e-05							1157.09	21.7602								23.5	10.1756	132.517	23.5
219.219	2.76615	274.165	3.2896	219.219	-1.09546	255.485	-0.36261		-15.7033	1.05008e-06	-10.3777	4.27592e-06	-10.6935	2.72546e-05							1348.95	21.473								23.75	10.2117	138.034	23.75
222.222	-1.96848	277.168	0.29632	222.222	-0.33813	258.488	1.31855		-15.6109	1.11043e-06	-10.2753	4.50409e-06	-10.5818	2.8774e-05							694.881	21.2495								24	10.2473	143.763	24
225.225	-7.2835	280.171	0.41647	225.225	-4.25124	261.491	-4.70525		-15.5185	1.17404e-06	-10.1729	4.74446e-06	-10.4702	3.03746e-05							1389.67	26.3818								24.25	10.2826	149.71	24.25
228.228	5.29222	283.174	3.1758	228.228	-4.83948	264.494	-3.44611		-15.4261	1.24108e-06	-10.0705	4.99764e-06	-10.3585	3.20605e-05							1290.6	20.4001								24.5	10.3174	155.884	24.5
231.231	5.14913	286.177	4.77377	231.231	2.6201	267.497	1.24319		-15.3336	1.31172e-06	-9.96812	5.26431e-06	-10.2469	3.38359e-05							1123.51	17.0885								24.75	10.352	162.294	24.75
234.234	-0.58793	289.18	4.55107	234.234	0.87079	270.5	-0.71697		-15.2412	1.38616e-06	-9.86573	5.54516e-06	-10.1352	3.57053e-05							2048.1	31.7613								25	10.3862	168.947	25
237.237	2.01317	292.183	1.21494	237.237	-2.88396	273.503	0.64775		-15.1488	1.46456e-06	-9.76335	5.84092e-06	-10.0235	3.76732e-05							1104.9	36.7676								25.25	10.4201	175.853	25.25
240.24	-1.24364	295.186	1.38788	240.24	1.67307	276.506	0.11233		-15.0564	1.54714e-06	-9.66096	6.15234e-06	-9.91185	3.97445e-05							960.975	57.0598								25.5	10.4536	184.193	25.54
243.243	-1.22836	298.189	1.16547	243.243	-3.11079	279.509	-0.55477		-14.9639	1.6341e-06	-9.55858	6.48023e-06	-9.80018	4.1924e-05							1200.32	29.3624								25.75	10.4868	190.461	25.75
246.246	-0.02561	301.192	-0.95707	246.246	2.29086	282.512	-0.16638		-14.8715	1.72566e-06	-9.45619	6.82542e-06	-9.68851	4.42171e-05							1309.58	23.2044								26	10.5197	198.183	26
249.249	-2.59644	304.195	-0.441	249.249	0.33011	285.515	2.0424		-14.7791	1.82204e-06	-9.3538	7.1888e-06	-9.57685	4.66292e-05							1753.8	23.6232								26.25	10.5522	206.198	26.25
252.252	-3.34633	307.198	-1.2177	252.252	-1.97321	288.518	-0.55095		-14.6867	1.92348e-06	-9.25142	7.57127e-06	-9.46518	4.91659e-05							1518.71	28.6274								26.5	10.5845	214.516	26.5
255.255	4.24223	310.201	-3.84174	255.255	-0.71467	291.521	-3.6194		-14.5942	2.03023e-06	-9.14903	7.9738e-06	-9.35351	5.18331e-05							824.374	28.8035								26.75	10.6165	223.149	26.75
258.258	2.43655	313.204	-2.56023	258.258	2.36481	294.524	-1.14668		-14.5018	2.14255e-06	-9.04665	8.3974e-06	-9.24184	5.46371e-05							1170.04	26.7882								27	10.6481	232.108	27
261.261	1.89783	316.207	-0.64552	261.261	-1.83864	297.527	0.21804		-14.4094	2.2607e-06	-8.94426	8.84311e-06	-9.13018	5.7584e-05							956.739	21.2321								27.25	10.6795	241.405	27.25
264.264	-0.54103	319.21	-1.44862	264.264	-2.84919	300.53	-6.72929		-14.317	2.38498e-06	-8.84187	9.31203e-06	-9.01851	6.06807e-05							1818.08	31.9486								27.5	10.7105	251.053	27.5
267.267	-2.26724	322.213	-3.59756	267.267	-2.4875	303.533	-3.14828		-14.2245	2.51566e-06	-8.73949	9.80532e-06	-8.90684	6.3934e-05							755.099	25.3711								27.75	10.7413	261.065	27.75
270.27	-2.48951	325.216	-5.7201	270.27	-0.14678	306.536	2.25368		-14.1321	2.65307e-06	-8.6371	1.03242e-05	-8.79517	6.73511e-05							1126.13	20.5292								28	10.7719	271.454	28
273.273	-2.94906	328.219	-1.32486	273.273	-0.28659	309.539	-2.95217		-14.0397	2.79753e-06	-8.53472	1.08699e-05	-8.68351	7.09395e-05							722.638	11.7785								28.25	10.8021	282.236	28.25
276.276	-2.98657	331.222	0.93268	276.276	-1.66666	312.542	-2.00977		-13.9473	2.94937e-06	-8.43233	1.14437e-05	-8.57184	7.4707e-05							1161.98	18.0125								28.5	10.8321	293.423	28.5
279.279	2.14785	334.225	1.73938	279.279	-0.11778	315.545	-2.30763		-13.8548	3.10893e-06	-8.32994	1.20471e-05	-8.46017	7.86616e-05							1178.95	16.8025								28.75	10.8618	305.031	28.75
282.282	1.63523	337.228	-4.18314	282.282	-0.54765	318.548	-0.28334		-13.7624	3.2766e-06	-8.22756	1.26814e-05	-8.3485	8.28116e-05							1357.22	14.2205								29	10.8913	317.076	29
285.285	-1.56879	340.231	-1.34491	285.285	-5.2526	321.551	-2.16431		-13.67	3.45274e-06	-8.12517	1.33482e-05	-8.23684	8.71659e-05							1351.39	22.4294								29.25	10.9205	324.922	29.158
288.288	-0.68277	343.234	0.70177	288.288	-6.47402	324.554	-1.74952		-13.5776	3.63776e-06	-8.02279	1.40489e-05	-8.12517	9.17333e-05							1603.3	19.0869								29.5	10.9495	342.543	29.5
291.291	0.28243	346.237	1.3237	291.291	-5.26827	327.557	-7.85251		-13.4851	3.83207e-06	-7.9204	1.47854e-05	-8.0135	9.65234e-05							920.396	18.6153								29.75	10.9782	356	29.75
294.294	-2.36731	349.24	-1.74876	294.294	-2.69	330.56	-3.76999		-13.3927	4.03611e-06	-7.81801	1.55592e-05	-7.90183	0.000101546							1205.94	24.0699								30	11.0066	369.961	30
297.297	0.33937	352.243	-3.42288	297.297	-1.27309	333.563	-5.4137		-13.3003	4.25033e-06	-7.71563	1.63721e-05	-7.79017	0.00010681							1252.79	20.9856								30.25	11.0349	384.448	30.25
300.3	1.51573	355.246	-3.88285	300.3	-1.51819	336.566	-4.02259		-13.2079	4.47519e-06	-7.61324	1.72261e-05	-7.6785	0.000112327							1092.15	19.4427								30.5	11.0629	399.478	30.5
303.303	1.97943	358.249	-3.07643	303.303	1.93054	339.569	-6.48425		-13.1154	4.7112e-06	-7.51086	1.8123e-05	-7.56683	0.000118108							1091.67	20.7734								30.75	11.0907	415.073	30.75
306.306	-2.41178	361.252	-1.63683	306.306	2.05467	342.572	-7.4153		-13.023	4.95885e-06	-7.40847	1.90648e-05	-7.45517	0.000124164							696.689	13.8051								31	11.1182	431.254	31
309.309	1.48237	364.255	-4.55093	309.309	2.41636	345.575	-1.77607		-12.9306	5.21869e-06	-7.30608	2.00537e-05	-7.3435	0.000130505							2347.05	27.5315								31.25	11.1456	448.041	31.25
312.312	-1.61607	367.258	-4.69445	312.312	2.38213	348.578	-6.92913		-12.8382	5.49127e-06	-7.2037	2.10919e-05	-7.23183	0.000137145							1391.69	19.7039								31.62	11.1856	465.459	31.5
315.315	-3.42174	370.261	-1.53948	315.315	0.76451	351.581	-1.28962		-12.7457	5.77717e-06	-7.10131	2.21817e-05	-7.12016	0.000144095							1975.23	52.1938								31.75	11.1996	483.531	31.75
318.318	-3.72292	373.264	-1.52462	318.318	-0.00849	354.584	-3.59291		-12.6533	6.07699e-06	-6.99893	2.33253e-05	-7.0085	0.000151369							939.959	18.9805								32	11.2263	502.28	32
321.321	1.17395	376.267	-1.8265	321.321	-0.96625	357.587	-8.64039		-12.5609	6.39135e-06	-6.89654	2.45254e-05	-6.89683	0.000158979							662.512	16.687								32.25	11.2528	521.732	32.25
324.324	1.63765	379.27	1.40765	324.324	-0.42008	360.59	-7.40765		-12.4685	6.72092e-06	-6.79415	2.57845e-05	-6.78516	0.000166939							975.538	22.7758								32.5	11.279	541.914	32.5
327.327	-0.27332	382.273	0.78932	327.327	-1.06111	363.593	-4.69738		-12.376	7.06637e-06	-6.69177	2.71053e-05	-6.67349	0.000175263							1209.88	20.8714								32.75	11.3051	562.852	32.75
330.33	-5.45637	385.276	-5.89836	330.33	-0.88418	366.596	-5.12722		-12.2836	7.42841e-06	-6.58938	2.84906e-05	-6.56183	0.000183966							1269.72	16.2293								33	11.331	584.576	33
333.333	0.15316	388.279	-4.95998	333.333	-1.89473	369.599	-4.8444		-12.1912	7.80777e-06	-6.487	2.99434e-05	-6.45016	0.000193063							804.148	19.6428								33.25	11.3567	607.114	33.25
336.336	-1.2302	391.282	-2.59656	336.336	0.78884	372.602	-6.67259		-12.0988	8.20523e-06	-6.38461	3.14665e-05	-6.33849	0.000202568							912.514	19.8731								33.5	11.3822	630.496	33.5
339.339	1.846	394.285	-4.61353	339.339	-0.61763	375.605	-10.137		-12.0063	8.62158e-06	-6.28222	3.30633e-05	-6.22682	0.000212499							671.491	23.871								33.75	11.4075	654.755	33.75
342.342	2.38917	397.288	-0.98374	342.342	-2.52532	378.608	-5.97526		-11.9139	9.05764e-06	-6.17984	3.4737e-05	-6.11516	0.000222871							796.651	20.2029								34	11.4326	679.922	34
345.345	2.1141	400.291	-1.91881	345.345	-3.82621	381.611	-7.82984		-11.8215	9.51428e-06	-6.07745	3.64909e-05	-6.00349	0.000233702							779.023	32.3342								34.25	11.4575	706.033	34.25
348.348	-1.74978	403.294	-0.05689	348.348	-1.01038	384.614	-6.41234		-11.7291	9.9924e-06	-5.97507	3.83287e-05	-5.89182	0.000245008							1098.38	24.4723								34.5	11.4823	733.122	34.5
351.351	0.61405	406.297	-3.57779	351.351	-0.70177	387.617	-4.46722		-11.6366	1.04929e-05	-5.87268	4.02541e-05	-5.78015	0.000256808							1751.26	22.2436								34.75	11.5068	761.225	34.75
354.354	2.00156	409.3	-5.62114	354.354	1.48059	390.62	-7.11364		-11.5442	1.10168e-05	-5.77029	4.22707e-05	-5.66849	0.00026912							1316.58	14.2829								35	11.5312	790.382	35
357.357	-0.80682	412.303	-4.33991	357.357	0.39085	393.623	-3.84908		-11.4518	1.15651e-05	-5.66791	4.43827e-05	-5.55682	0.000281962							895.668	28.4259								35.25	11.5554	820.63	35.25
360.36	-4.88158	415.306	-7.25401	360.36	-0.6197	396.626	-0.08331		-11.3594	1.21388e-05	-5.56552	4.65941e-05	-5.44515	0.000295355							1189.82	21.5759								35.5	11.5795	852.011	35.5
363.363	-1.54143	418.309	-2.22559	363.363	0.92947	399.629	-7.00424		-11.2669	1.2739e-05	-5.46314	4.89092e-05	-5.33348	0.000309319							1177.05	17.7359								35.75	11.6034	884.567	35.75
366.366	0.50567	421.312	3.01399	366.366	0.26177	402.632	-4.05642		-11.1745	1.33669e-05	-5.36075	5.13325e-05	-5.22182	0.000323873							833.555	19.0573								36	11.6271	918.343	36
369.369	-1.95959	424.315	-1.85275	369.369	0.35951	405.635	-5.14583		-11.0821	1.40236e-05	-5.25836	5.38686e-05	-5.11015	0.00033904							1355	21.3206								36.25	11.6506	953.383	36.25
372.372	-4.55653	427.318	-1.60034	372.372	-2.4717	408.638	-6.78926		-10.9897	1.47102e-05	-5.15598	5.65221e-05	-4.99848	0.000354839							1455.34	18.1011								36.5	11.674	989.735	36.5
375.375	-4.51486	430.321	-5.22709	375.375	-2.6643	411.641	-7.7995		-10.8972	1.54282e-05	-5.05359	5.92982e-05	-4.88681	0.000371295							1316.71	26.3656								36.75	11.6973	1027.45	36.75
378.378	0.51398	433.324	-6.42611	378.378	0.41518	414.644	-9.81273		-10.8048	1.61788e-05	-4.95121	6.22019e-05	-4.77515	0.000388429							1195.91	23.462								37	11.7203	1066.57	37
381.381	-1.76651	436.327	-6.59601	381.381	2.43917	417.647	-7.57727		-10.7124	1.69634e-05	-4.84882	6.52385e-05	-4.66348	0.000406264							981.084	47.4126								37.25	11.7432	1107.16	37.25
384.384	-0.98607	439.33	-8.98222	384.384	-4.16563	420.65	-9.06233		-10.62	1.77833e-05	-4.74643	6.84136e-05	-4.55181	0.000424826							966.377	25.6961								37.5	11.766	1149.27	37.5
387.387	-3.82057	442.333	-5.19406	387.387	-3.17075	423.653	-9.59775		-10.5276	1.864e-05	-4.64405	7.17329e-05	-4.44014	0.000444136							1335.15	21.8325								37.75	11.7886	1192.96	37.75
390.39	-2.90816	445.336	-0.87801	390.39	-2.38703	426.656	-7.38869		-10.4351	1.95351e-05	-4.54166	7.52022e-05	-4.32848	0.000464222							616.946	30.7089								38	11.8111	1238.28	38
393.393	2.14708	448.339	-3.23811	393.393	-5.64028	429.659	-5.8656		-10.3427	2.04701e-05	-4.43928	7.88277e-05	-4.21681	0.000485108							830.357	22.8302								38.25	11.8334	1285.3	38.25
396.396	-2.3236	451.342	-7.7356	396.396	-2.45549	432.662	-8.644		-10.2503	2.14466e-05	-4.33689	8.26157e-05	-4.10514	0.00050682							787.785	19.6752								38.5	11.8556	1334.07	38.5
399.399	-1.30561	454.345	-7.19285	399.399	-3.01733	435.665	-9.839		-10.1579	2.24664e-05	-4.2345	8.65729e-05	-3.99347	0.000529386							927.503	24.1251								38.75	11.8776	1384.68	38.75
402.402	1.21658	457.348	-5.64767	402.402	0.58976	438.668	-3.93554		-10.0654	2.35312e-05	-4.13212	9.07058e-05	-3.88181	0.000552831							867.285	27.0661								39	11.8995	1437.17	39
405.405	-4.07205	460.351	-3.20508	405.405	-0.65805	441.671	-4.31259		-9.97301	2.46428e-05	-4.02973	9.50216e-05	-3.77014	0.000577185							561.154	33.4083								39.25	11.9212	1491.64	39.25
408.408	-3.26521	463.354	-4.95838	408.408	-4.49226	444.674	-10.0199		-9.88059	2.58031e-05	-3.92735	9.95275e-05	-3.65847	0.000602474							1197.15	28.7257								39.5	11.9428	1548.14	39.5
411.411	-2.00967	466.357	-4.89073	411.411	-1.06965	447.677	-9.73712		-9.78816	2.7014e-05	-3.82496	0.000104231	-3.5468	0.000628729							832.584	28.3794								39.75	11.9643	1606.75	39.75
414.414	-2.15277	469.36	-6.69654	414.414	-3.37325	450.68	-11.9612		-9.69574	2.82776e-05	-3.72257	0.00010914	-3.43514	0.000655978							609.782	24.1552								40	11.9856	1667.56	40
417.417	-3.48333	472.363	-3.14565	417.417	-2.87959	453.683	-9.03979		-9.60331	2.9596e-05	-3.62019	0.000114262	-3.32347	0.000684252							795.193	25.662								40.25	12.0068	1730.64	40.25
420.42	-4.25961	475.366	-6.48207	420.42	-1.17234	456.686	-8.15018		-9.51089	3.09712e-05	-3.5178	0.000119606	-3.2118	0.000713581							874.92	24.6724								40.5	12.0279	1796.09	40.5
423.423	-4.77223	478.369	-5.78123	423.423	-1.94534	459.689	-9.266		-9.41847	3.24056e-05	-3.41542	0.000125179	-3.10013	0.000743996							830.598	21.0304								40.75	12.0488	1863.98	40.75
426.426	-2.35561	481.372	-5.18598	426.426	-6.86144	462.692	-9.9595		-9.32604	3.39014e-05	-3.31303	0.000130992	-2.98847	0.000775528							803.613	18.1888								41	12.0696	1934.42	41
429.429	-4.68889	484.375	-5.19752	429.429	-5.86656	465.695	-10.1782		-9.23362	3.54612e-05	-3.21064	0.000137052	-2.8768	0.00080821							882.743	26.9301								41.25	12.0903	2007.49	41.25
432.432	-4.35688	487.378	-2.64934	432.432	-5.34651	468.698	-12.2703		-9.14119	3.70872e-05	-3.10826	0.00014337	-2.76513	0.000842074							952.585	20.4602								41.5	12.1109	2083.29	41.5
435.435	-4.76392	490.381	-2.71367	435.435	-7.80848	471.701	-13.8082		-9.04877	3.87822e-05	-3.00587	0.000149955	-2.65346	0.000877153							549.293	33.8272								41.75	12.1313	2161.94	41.75
438.438	-1.13343	493.384	-3.8335	438.438	-6.02205	474.704	-14.2116		-8.95634	4.05488e-05	-2.90349	0.000156816	-2.5418	0.000913481							918.472	14.0311								42	12.1517	2243.52	42
441.441	-0.69612	496.387	0.66731	441.441	-9.48645	477.707	-13.4012		-8.86392	4.23896e-05	-2.8011	0.000163965	-2.43013	0.000951091							751.408	22.9651								42.25	12.1718	2328.16	42.25
444.444	-3.5834	499.39	-2.45794	444.444	-5.21948	480.71	-10.5061		-8.77149	4.43076e-05	-2.69871	0.000171411	-2.31846	0.000990019							1124.91	12.1052								42.5	12.1919	2415.96	42.5
447.447	-3.14581	502.393	-2.04745	447.447	-0.29294	483.713	-12.5191		-8.67907	4.63056e-05	-2.59633	0.000179165	-2.2068	0.00103							1700.93	25.6146								42.75	12.2119	2507.05	42.75
450.45	-3.18333	505.396	-5.17271	450.45	-6.55461	486.716	-13.6613		-8.58665	4.83868e-05	-2.49394	0.00018724	-2.09513	0.00107							973.909	19.5486								43	12.2317	2601.55	43
453.453	-6.80966	508.399	-5.05227	453.453	-5.08491	489.719	-8.4177		-8.49422	5.05542e-05	-2.39156	0.000195645	-1.98346	0.00112							1667.73	18.3987								43.25	12.2515	2699.59	43.25
456.456	-8.79981	511.402	-8.07195	456.456	-3.61493	492.722	-11.8026		-8.4018	5.2811e-05	-2.28917	0.000204394	-1.87179	0.00116							872.195	26.0742								43.5	12.2711	2801.29	43.5
459.459	-1.13207	514.405	-7.55588	459.459	-4.30874	495.725	-11.652		-8.30937	5.51607e-05	-2.18678	0.000213497	-1.76013	0.00121							902.73	14.4653								43.75	12.2906	2906.8	43.75
462.462	-6.76383	517.408	-6.48552	462.462	-6.42758	498.728	-9.28461		-8.21695	5.76066e-05	-2.0844	0.000222969	-1.64846	0.00125							1015.76	19.0795								44	12.31	3016.26	44
465.465	-3.71402	520.411	-5.8108	465.465	-2.63572	501.731	-7.3395		-8.12452	6.01523e-05	-1.98201	0.000232821	-1.53679	0.0013							1605.8	32.8391								44.25	12.3293	3129.81	44.25
468.468	-4.06828	523.414	-7.74886	468.468	-4.09498	504.734	-13.7856		-8.0321	6.28015e-05	-1.87963	0.000243067	-1.42512	0.00135							440.703	19.565								44.5	12.3484	3247.61	44.5
471.471	-2.39042	526.417	-11.217	471.471	-6.05545	507.737	-9.28079		-7.93968	6.55579e-05	-1.77724	0.00025372	-1.31346	0.00141							871.704	27.1765								44.75	12.3675	3369.82	44.75
474.474	-5.64723	529.42	-2.86367	474.474	-10.5756	510.74	-8.73431		-7.84725	6.84255e-05	-1.67485	0.000264795	-1.20179	0.00146							848.588	30.9978								45	12.3864	3496.6	45
477.477	-6.18624	532.423	-7.51953	477.477	-5.01563	513.743	-10.6153		-7.75483	7.14083e-05	-1.57247	0.000276306	-1.09012	0.00152							1115.71	31.8207								45.25	12.4053	3628.13	45.25
480.48	-6.35573	535.426	-3.28267	480.48	-8.18997	516.746	-16.6127		-7.6624	7.45105e-05	-1.47008	0.000288267	-0.97845	0.00157							725.372	24.6171								45.5	12.424	3764.58	45.5
483.483	-6.578	538.429	-8.80927	483.483	-8.09223	519.749	-12.029		-7.56998	7.77364e-05	-1.3677	0.000300694	-0.86679	0.00163							1074.09	15.19								45.75	12.4427	3906.13	45.75
486.486	-6.11402	541.432	-10.8262	486.486	-8.33761	522.752	-15.8626		-7.47755	8.10903e-05	-1.26531	0.000313602	-0.75512	0.00169							830.343	29.1043								46	12.4612	4052.98	46
489.49	-9.0277	544.435	-7.11698	489.49	-5.02057	525.755	-15.527		-7.38513	8.45769e-05	-1.16292	0.000327007	-0.64345	0.00176							1048.01	18.162								46.25	12.4797	4205.32	46.25
492.492	-7.71965	547.438	-4.19956	492.492	-7.29778	528.758	-15.1125		-7.2927	8.82008e-05	-1.06054	0.000340925	-0.53178	0.00182							973.411	22.3918								46.5	12.498	4363.37	46.5
495.495	-5.59337	550.441	-7.03476	495.495	-7.27923	531.761	-17.5474		-7.20028	9.19669e-05	-0.95815	0.000355373	-0.42012	0.00189							1181.94	20.9527								46.75	12.5163	4527.33	46.75
498.498	-0.40616	553.444	-8.57662	498.498	-6.0204	534.764	-14.3357		-7.10786	9.58801e-05	-0.85577	0.000370368	-0.30845	0.00196							687.304	23.4074								47	12.5344	4697.42	47
501.501	-5.77398	556.447	-4.70928	501.501	-5.52702	537.767	-14.3432		-7.01543	9.99456e-05	-0.75338	0.000385927	-0.19678	0.00203							836.227	19.031								47.25	12.5525	4873.88	47.25
504.504	-5.07244	559.45	-3.7445	504.504	-4.76941	540.77	-14.2982		-6.92301	0.000104169	-0.65099	0.00040207	-0.08511	0.0021							1291.92	22.5603								47.5	12.5704	5056.94	47.5
507.508	-10.1763	562.453	-3.78243	507.508	-3.61645	543.773	-13.6723		-6.83058	0.000108555	-0.54861	0.000418813	0.02655	0.00218							475.1	31.1762								47.75	12.5883	5246.84	47.75
510.511	-10.3722	565.456	-4.53274	510.511	-5.26019	546.776	-13.4422		-6.73816	0.00011311	-0.44622	0.000436175	0.13822	0.00225							911.996	17.2313								48	12.6061	5443.86	48
513.513	-10.9112	568.459	-6.5233	513.513	-9.43725	549.779	-14.558		-6.64573	0.000117839	-0.34384	0.000454177	0.24989	0.00233							501.939	19.8297								48.25	12.6237	5648.24	48.25
516.516	-9.70845	571.462	-5.00452	516.516	-9.76182	552.782	-14.6184		-6.55331	0.000122748	-0.24145	0.000472836	0.36156	0.00242							765.104	13.9687								48.5	12.6413	5860.28	48.5
519.52	-6.81701	574.465	-6.54638	519.52	-6.60315	555.785	-14.3358		-6.46089	0.000127844	-0.13907	0.000492175	0.47322	0.0025							1484.73	33.8699								48.75	12.6588	6080.24	48.75
522.522	-8.54321	577.468	-9.8564	522.522	-12.9968	558.788	-15.6889		-6.36846	0.000133132	-0.03668	0.000512212	0.58489	0.00259							1430.68	21.1921								49	12.6762	6308.44	49
525.526	-9.74181	580.471	-9.34033	525.526	-9.70614	561.791	-14.7201		-6.27604	0.00013862	0.06571	0.000532969	0.69656	0.00267							1479.82	31.9723								49.25	12.6936	6545.18	49.25
528.529	-5.55731	583.474	-8.87676	528.529	-3.32818	564.794	-12.5377		-6.18361	0.000144313	0.16809	0.000554467	0.80823	0.00277							190.275	12.9449								49.5	12.7108	6790.77	49.5
531.531	-4.56572	586.477	-10.7617	531.531	-3.78472	567.797	-14.9199		-6.09119	0.000150219	0.27048	0.000576728	0.91989	0.00286							125.144	7.23984								49.75	12.7279	7045.55	49.75
534.535	-7.42661	589.48	-7.18476	534.535	-8.12015	570.8	-14.7163		-5.99876	0.000156345	0.37286	0.000599774	1.03156	0.00295							121.777	8.20408								50	12.745	7309.87	50
537.537	-9.94465	592.483	-10.2836	537.537	-9.79028	573.803	-13.9323		-5.90634	0.000162697	0.47525	0.000623629	1.14323	0.00305							293.805	23.876								50.25	12.762	7584.07	50.25
540.54	-4.78384	595.486	-5.88838	540.54	-6.84276	576.806	-14.7052		-5.81391	0.000169284	0.57764	0.000648314	1.2549	0.00315							120.674	17.2468								50.5	12.7788	7868.53	50.5
543.544	-9.9141	598.489	-8.24848	543.544	-9.62119	579.809	-10.6491		-5.72149	0.000176112	0.68002	0.000673854	1.36656	0.00326							348.106	15.1874								50.75	12.7957	8163.64	50.75
546.547	-10.0308	601.492	-11.7433	546.547	-5.30143	582.812	-16.2506		-5.62907	0.000183189	0.78241	0.000700272	1.47823	0.00336							117.139	14.7847								51	12.8124	8469.79	51
549.55	-5.60875	604.495	-10.3562	549.55	-10.2439	585.815	-12.7488		-5.53664	0.000190525	0.88479	0.000727593	1.5899	0.00347							128.437	12.5396								51.25	12.829	8787.39	51.25
552.553	-9.55154	607.498	-9.8137	552.553	-7.82403	588.818	-17.3475		-5.44422	0.000198125	0.98718	0.000755842	1.70157	0.00358							320.904	22.919								51.5	12.8456	9116.88	51.5
555.555	-11.1461	610.501	-10.4848	555.555	-7.85826	591.821	-21.3395		-5.35179	0.000206	1.08957	0.000785044	1.81323	0.0037							261.932	11.3833								51.75	12.862	9458.7	51.75
558.559	-11.078	613.504	-8.86046	558.559	-12.6421	594.824	-19.9487		-5.25937	0.000214158	1.19195	0.000815225	1.9249	0.00381							131.224	6.69818								52	12.8785	9813.3	52
561.562	-2.61869	616.507	-10.2704	561.562	-9.1142	597.827	-17.1326		-5.16694	0.000222608	1.29434	0.000846411	2.03657	0.00393							230.218	17.0553								52.25	12.8948	10181.2	52.25
564.565	4.49476	619.51	-8.22367	564.565	-7.7234	600.83	-16.6389		-5.07452	0.000231358	1.39672	0.000878628	2.14824	0.00406							295.883	12.2108								52.5	12.911	10562.8	52.5
567.568	2.29345	622.513	-10.4518	567.568	-9.57858	603.833	-16.4088		-4.9821	0.000240417	1.49911	0.000911904	2.2599	0.00418							87.1694	11.489								52.75	12.9272	10958.7	52.75
570.571	3.31144	625.516	-9.72456	570.571	-4.81012	606.836	-18.369		-4.88967	0.000249797	1.6015	0.000946265	2.37157	0.00431							185.864	23.6202								53	12.9433	11369.5	53
573.574	-2.26753	628.519	-10.1848	573.574	-9.3567	609.839	-16.5559		-4.79725	0.000259506	1.70388	0.00098174	2.48324	0.00444							125.614	13.0784								53.25	12.9593	11795.5	53.25
576.577	-2.75347	631.522	-9.9324	576.577	-8.99501	612.842	-19.1231		-4.70482	0.000269554	1.80627	0.00102	2.59491	0.00457							179.49	12.3143								53.5	12.9752	12237.6	53.5
579.58	-0.94393	634.525	-9.0732	579.58	-9.34598	615.845	-16.7029		-4.6124	0.000279951	1.90865	0.00106	2.70657	0.00471							208.728	21.651								53.75	12.9911	12696.2	53.75
582.583	0.86562	637.528	-14.3622	582.583	-10.7788	618.848	-16.4201		-4.51997	0.000290709	2.01104	0.0011	2.81824	0.00485							153.7	14.4965								54	13.0069	13171.9	54
585.586	0.77532	640.531	-13.4764	585.586	-10.1268	621.851	-19.7525		-4.42755	0.000301837	2.11343	0.00114	2.92991	0.00499							248.325	23.0723								54.25	13.0226	13665.4	54.25
588.589	-2.00639	643.534	-8.87027	588.589	-10.7153	624.854	-17.385		-4.33513	0.000313347	2.21581	0.00118	3.04157	0.00514							153.962	19.1073								54.5	13.0382	14177.4	54.5
591.592	1.62382	646.537	-10.0165	591.592	-11.7523	627.857	-13.7776		-4.2427	0.00032525	2.3182	0.00122	3.15324	0.00528							233.321	15.7644								54.75	13.0538	14708.6	54.75
594.595	2.35146	649.54	-10.6876	594.595	-14.1876	630.86	-17.242		-4.15028	0.000337557	2.42058	0.00126	3.26491	0.00544							170.375	19.3827								55	13.0693	15259.6	55
597.598	0.33492	652.543	-11.1743	597.598	-11.2401	633.863	-16.6952		-4.05785	0.00035028	2.52297	0.00131	3.37658	0.00559							128.372	14.9543								55.25	13.0848	15831.3	55.25
600.601	-3.07997	655.546	-13.9564	600.601	-8.16057	636.866	-20.608		-3.96543	0.000363432	2.62536	0.00136	3.48824	0.00575							117.917	13.8652								55.5	13.1001	16424.3	55.5
603.604	1.10452	658.549	-11.2501	603.604	-8.43235	639.869	-18.452		-3.873	0.000377024	2.72774	0.0014	3.59991	0.00591							134.756	13.6667								55.75	13.1154	17039.5	55.75
606.607	3.46807	661.552	-10.3381	606.607	-11.0263	642.872	-16.9026		-3.78058	0.00039107	2.83013	0.00145	3.71158	0.00607							198.194	13.6893								56	13.1306	17677.8	56
609.61	1.50431	664.555	-12.6454	609.61	-13.3296	645.875	-14.5087		-3.68815	0.000405581	2.93251	0.0015	3.82325	0.00624							161.192	13.365								56.25	13.1458	18339.9	56.25
612.613	0.8864	667.558	-10.7832	612.613	-14.8153	648.878	-11.5345		-3.59573	0.000420571	3.0349	0.00156	3.93491	0.00641							234.924	14.7715								56.5	13.1609	19026.8	56.5
615.616	1.48208	670.561	-9.97682	615.616	-10.4691	651.881	-15.6057		-3.50331	0.000436054	3.13729	0.00161	4.04658	0.00658							74.1778	16.9327								56.75	13.1759	19739.4	56.75
618.619	0.44185	673.564	-13.0757	618.619	-11.1896	654.884	-14.6897		-3.41088	0.000452043	3.23967	0.00167	4.15825	0.00675							195.259	14.73								57	13.1909	20478.7	57
621.622	-0.12327	676.567	-12.2165	621.622	-7.52944	657.887	-15.7263		-3.31846	0.000468552	3.34206	0.00172	4.26992	0.00693							95.7218	13.5762								57.25	13.2058	21245.6	57.25
624.625	1.29035	679.57	-13.6003	624.625	-9.43713	660.89	-13.016		-3.22603	0.000485595	3.44444	0.00178	4.38158	0.00712							129.852	17.3637								57.5	13.2206	22041.2	57.5
627.628	1.83352	682.573	-14.984	627.628	-3.851	663.893	-11.5196		-3.13361	0.000503187	3.54683	0.00184	4.49325	0.0073							71.9731	14.9505								57.75	13.2354	22866.6	57.75
630.631	3.4583	685.576	-14.1245	630.631	-5.81147	666.896	-13.4006		-3.04118	0.000521343	3.64922	0.00191	4.60492	0.00749							68.684	16.1625								58	13.2501	23722.8	58
633.634	0.99305	688.579	-12.7377	633.634	-3.47075	669.899	-11.9831		-2.94876	0.000540077	3.7516	0.00197	4.71659	0.00768							113.245	15.7737								58.25	13.2647	24611.2	58.25
636.637	2.24859	691.582	-13.3561	636.637	-5.35204	672.902	-11.2519		-2.85634	0.000559406	3.85399	0.00204	4.82825	0.00787							79.1921	18.3977								58.5	13.2793	25532.7	58.5
639.64	-2.64412	694.585	-12.1801	639.64	-6.91688	675.905	-11.9454		-2.76391	0.000579344	3.95637	0.0021	4.93992	0.00807							148.489	15.1071								58.75	13.2938	26488.7	58.75
642.643	-3.10395	697.588	-15.0417	642.643	-6.26513	678.908	-10.2378		-2.67149	0.000599909	4.05876	0.00217	5.05159	0.00827							66.4868	17.4766								59	13.3082	27480.5	59
645.646	2.24163	700.591	-11.3061	645.646	-3.00088	681.911	-10.4301		-2.57906	0.000621115	4.16115	0.00225	5.16326	0.00847							148.106	14.6707								59.25	13.3226	28509.4	59.25
648.649	1.96656	703.594	-12.8218	648.649	-7.01957	684.914	-14.1317		-2.48664	0.000642981	4.26353	0.00232	5.27492	0.00868							137.365	19.1687								59.5	13.3369	29576.8	59.5
651.652	3.27489	706.597	-15.0236	651.652	-8.66331	687.917	-11.8174		-2.39421	0.000665522	4.36592	0.00239	5.38659	0.00889							359.285	22.206								59.75	13.3512	30684.1	59.75
654.655	-1.24858	709.6	-15.4571	654.655	-3.39363	690.92	-15.4926		-2.30179	0.000688756	4.4683	0.00247	5.49826	0.0091							101.889	18.136								60	13.3654	31832.9	60
657.658	-2.73723	712.603	-7.49975	657.658	-5.51247	693.923	-14.735		-2.20936	0.0007127	4.57069	0.00255	5.60993	0.00932							78.5327	19.5359								60.25	13.3796	33024.6	60.25
660.661	-1.32361	715.606	-10.8889	660.661	-6.49691	696.926	-8.93709		-2.11694	0.000737373	4.67308	0.00263	5.72159	0.00953							238.236	14.5484								60.5	13.3937	34261	60.5
663.664	3.73163	718.609	-13.0115	663.664	-8.51017	699.929	-9.65727		-2.02452	0.000762793	4.77546	0.00272	5.83326	0.00975							84.0521	16.0928								60.75	13.4077	35543.5	60.75
666.667	0	721.612	-12.8119	666.667	-9.41514	702.932	-12.1186		-1.93209	0.000788977	4.87785	0.0028	5.94493	0.00998							90.16	15.3806								61	13.4217	36874.1	61
669.67	5.2136	724.615	-11.5567	669.67	-6.38844	705.935	-8.6696		-1.83967	0.000815945	4.98023	0.00289	6.0566	0.0102							257.507	21.0239								61.25	13.4356	38254.5	61.25
672.673	1.05966	727.618	-10.9087	672.673	-8.63926	708.938	-10.8145		-1.74724	0.000843715	5.08262	0.00298	6.16826	0.01043							159.253	14.6273								61.5	13.4495	39686.5	61.5
675.676	0.62623	730.621	-11.8174	675.676	-5.24304	711.941	-10.7429		-1.65482	0.000872308	5.18501	0.00307	6.27993	0.01067							110.881	11.6841								61.75	13.4633	41172.1	61.75
678.679	-1.62787	733.624	-14.6262	678.679	-9.28812	714.944	-15.2363		-1.56239	0.000901743	5.28739	0.00316	6.3916	0.0109							115.84	8.23903								62	13.477	42713.2	62
681.682	-2.29857	736.627	-15.5349	681.682	-8.95282	717.947	-13.0273		-1.46997	0.000932039	5.38978	0.00326	6.50327	0.01114							90.1351	14.3659								62.25	13.4907	44312.1	62.25
684.685	-0.01392	739.63	-11.43	684.685	-2.12643	720.95	-15.3567		-1.37755	0.000963218	5.49216	0.00336	6.61493	0.01138							82.5378	12.9527								62.5	13.5043	45970.7	62.5
687.688	-0.86967	742.633	-10.3068	687.688	-7.64933	723.953	-16.7365		-1.28512	0.000995299	5.59455	0.00346	6.7266	0.01162							103.477	14.515								62.75	13.5179	47691.4	62.75
690.691	0.54424	745.636	-15.4639	690.691	-6.4433	726.956	-14.3693		-1.1927	0.00103	5.69694	0.00356	6.83827	0.01187							79.4308	12.9084								63	13.5315
693.694	0.00551	748.639	-12.8893	693.694	-5.68597	729.959	-14.2713		-1.10027	0.00106	5.79932	0.00367	6.94994	0.01211							193.09	17.3015								63.25	13.5449
696.697	-3.04043	751.642	-10.6054	696.697	-8.75474	732.962	-11.0067		-1.00785	0.0011	5.90171	0.00378	7.0616	0.01236							107.341	21.4736								63.5	13.5584
699.7	-1.09863	754.645	-12.332	699.7	-8.44584	735.965	-2.20067		-0.91542	0.00113	6.00409	0.00389	7.17327	0.01261							162.009	19.7062								63.75	13.5717
702.703	4.29946	757.648	-16.7503	702.703	-5.70948	738.968	1.22198		-0.823	0.00117	6.10648	0.004	7.28494	0.01287							208.282	11.5617								64	13.5851
705.706	4.78984	760.651	-13.9385	705.706	-2.94645	741.971	1.34643		-0.73057	0.00121	6.20887	0.00412	7.39661	0.01313							175.167	18.2681								64.25	13.5983
708.709	1.00513	763.654	-17.8025	708.709	-7.86255	744.974	-1.08883		-0.63815	0.00125	6.31125	0.00424	7.50827	0.01339							124.351	12.4261								64.5	13.6115
711.712	1.5747	766.657	-12.7213	711.712	-8.05515	747.977	1.78009		-0.54573	0.00129	6.41364	0.00436	7.61994	0.01365							212.196	19.1609								64.75	13.6247
714.715	1.93282	769.66	-12.7856	714.715	-7.35033	750.98	2.24739		-0.4533	0.00133	6.51602	0.00448	7.73161	0.01391							202.143	15.0678								65	13.6378
717.718	2.23843	772.663	-22.2703	717.718	-9.46917	753.983	1.23715		-0.36088	0.00137	6.61841	0.00461	7.84328	0.01417							104.059	12.8302								65.25	13.6509
720.721	2.72881	775.666	-12.7559	720.721	-4.93855	756.986	-1.51456		-0.26845	0.00141	6.7208	0.00474	7.95494	0.01444							171.06	24.0147								65.5	13.6639
723.724	4.72312	778.669	-14.8521	723.724	-12.5458	759.989	-0.46658		-0.17603	0.00146	6.82318	0.00487	8.06661	0.01471							153.387	12.8275								65.75	13.6768
726.727	2.20508	781.672	-15.6288	726.727	-10.9969	762.992	0.76588		-0.0836	0.0015	6.92557	0.005	8.17828	0.01498							109.928	16.7112								66	13.6898
729.73	0.90091	784.675	-15.2972	729.73	-12.1922	765.995	0.30993		0.00882	0.00155	7.02795	0.00514	8.28994	0.01525							159.117	9.11825								66.25	13.7026
732.733	2.89521	787.678	-16.1797	732.733	-9.50835	768.998	0.11764		0.10124	0.0016	7.13034	0.00528	8.40161	0.01553							148.156	11.8046								66.5	13.7155
735.736	5.33823	790.681	-15.7953	735.736	-6.24439	772.001	-1.26212		0.19367	0.00165	7.23273	0.00542	8.51328	0.0158							107.301	12.866								66.75	13.7282
738.739	0.73558	793.684	-16.572	738.739	-9.76158	775.004	-0.4253		0.28609	0.0017	7.33511	0.00557	8.62495	0.01608							111.098	13.123								67	13.7409
741.742	-1.83497	796.687	-15.5017	741.742	-11.168	778.007	-0.43282		0.37852	0.00175	7.4375	0.00572	8.73661	0.01636							355.458	24.1763								67.25	13.7536
744.745	0.52857	799.69	-16.0411	744.745	-8.58977	781.01	0.2987		0.47094	0.00181	7.53988	0.00587	8.84828	0.01664							196.293	21.7013								67.5	13.7662
747.748	0.96617	802.693	-14.8652	747.748	-9.04632	784.013	-3.03369		0.56337	0.00186	7.64227	0.00602	8.95995	0.01692							156.188	14.6456								67.75	13.7788
750.751	2.56455	805.696	-13.2936	750.751	-10.5056	787.016	-0.79824		0.65579	0.00192	7.74466	0.00618	9.07162	0.0172							215.752	21.2685								68	13.7913
753.754	2.42174	808.699	-8.13321	753.754	-9.43152	790.019	-1.14889		0.74821	0.00198	7.84704	0.00634	9.18328	0.01748							159.739	22.5114								68.25	13.8038
756.757	2.64789	811.702	-1.41581	756.757	-11.6031	793.022	-4.29653		0.84064	0.00203	7.94943	0.0065	9.29495	0.01777							119.698	10.587								68.5	13.8163
759.76	-0.74089	814.705	-0.08179	759.76	-12.3761	796.025	1.47467		0.93306	0.00209	8.05181	0.00666	9.40662	0.01805							199.58	30.222								68.75	13.8287
762.763	-0.51446	817.708	-0.8057	762.763	-10.5897	799.028	3.34089		1.02549	0.00216	8.1542	0.00683	9.51829	0.01834							131.943	14.2353								69	13.841
765.766	2.74651	820.712	1.90056	765.766	-6.5867	802.031	0.93202		1.11791	0.00222	8.25659	0.007	9.62995	0.01862							270.03	20.5366								69.25	13.8533
768.769	-1.88254	823.714	-1.85789	768.769	-7.62364	805.034	1.9536		1.21034	0.00229	8.35897	0.00717	9.74162	0.01891							116.321	14.1412								69.5	13.8656
771.772	1.87993	826.717	-2.68738	771.772	-8.63419	808.037	1.04894		1.30276	0.00235	8.46136	0.00735	9.85329	0.0192							91.4069	10.1171								69.75	13.8778
774.775	1.81602	829.72	3.05342	774.775	-11.3598	811.04	-1.20156		1.39519	0.00242	8.56374	0.00753	9.96496	0.01948							171.457	20.237								70	13.89
777.778	2.41169	832.723	0.45606	777.778	-9.33584	814.043	-3.79519		1.48761	0.00249	8.66613	0.00771	10.0766	0.01977							101.019	14.167								70.25	13.9021
780.781	5.01308	835.726	1.86926	780.781	-10.2144	817.046	-1.48055		1.58003	0.00256	8.76852	0.0079	10.1883	0.02006							235.852	24.6871								70.5	13.9142
783.784	5.66154	838.729	1.4093	783.784	-12.8347	820.049	-0.45897		1.67246	0.00264	8.8709	0.00809	10.3	0.02035							195.436	29.8549								71	13.9383
786.787	0.02978	841.732	3.08645	786.787	-15.9563	823.052	-3.87055		1.76488	0.00271	8.97329	0.00828	10.4116	0.02064							366.555	15.7785								72	13.9859
789.79	-0.7729	844.736	1.22785	789.79	-13.9323	826.055	4.48676		1.85731	0.00279	9.07567	0.00847	10.5233	0.02092							189.697	9.02448								73	14.0328
792.793	0.16591	847.738	1.11074	792.793	-10.2721	829.058	-2.01214		1.94973	0.00287	9.17806	0.00867	10.635	0.02121							331.119	13.3339								74	14.0791
795.796	-0.34642	850.741	0.28125	795.796	-11.1246	832.061	-2.33612		2.04216	0.00295	9.28045	0.00887	10.7466	0.0215							325.796	23.8672								75	14.1248
798.799	1.80625	853.745	4.25416	798.799	-14.0878	835.064	-4.48104		2.13458	0.00303	9.38283	0.00907	10.8583	0.02179							243.081	32.7586								76	14.1699
801.802	2.66587	856.747	1.81489	801.802	-14.0692	838.067	1.18459		2.227	0.00312	9.48522	0.00928	10.97	0.02207							255.618	14.4364								77	14.2143
804.805	-0.56454	859.751	1.01179	804.805	-7.08448	841.07	-0.11599		2.31943	0.0032	9.5876	0.00948	11.0816	0.02236							220.423	15.7895								78	14.2583
807.808	0.92827	862.754	3.03207	807.808	-9.81012	844.073	-1.07344		2.41185	0.00329	9.68999	0.00969	11.1933	0.02264							309.673	27.0556								79	14.3016
810.811	-1.98541	865.756	6.23983	810.811	-11.0846	847.076	-1.39741		2.50428	0.00338	9.79238	0.00991	11.305	0.02293							175.595	17.1322								80	14.3444
813.814	0.58957	868.76	1.61036	813.814	-12.57	850.079	-1.82725		2.5967	0.00347	9.89476	0.01012	11.4166	0.02321							311.562	18.3481								81	14.3867
816.817	2.79476	871.763	3.55146	816.817	-13.5541	853.082	0.30262		2.68913	0.00357	9.99715	0.01034	11.5283	0.02349							166.083	18.8925								82	14.4284
819.82	3.60187	874.766	-0.57651	819.82	-14.987	856.085	-1.8423		2.78155	0.00366	10.0995	0.01057	11.64	0.02377							473.984	33.9924								84	14.5104
822.823	-0.05086	877.769	-3.17387	822.823	-13.2006	859.088	0.23479		2.87398	0.00376	10.2019	0.01079	11.7516	0.02405							140.494	14.3473								86	14.5905
825.826	-1.19666	880.771	-0.494	825.826	-13.6832	862.091	-4.28509		2.9664	0.00386	10.3043	0.01102	11.8633	0.02433							931.501	19.9121								88	14.6687
828.829	0.32282	883.775	1.57907	828.829	-12.0816	865.094	1.14327		3.05882	0.00397	10.4067	0.01125	11.975	0.02461							264.532	16.9148								90	14.7452
831.832	0.9185	886.778	1.93705	831.832	-13.6725	868.097	1.45248		3.15125	0.00407	10.5091	0.01148	12.0866	0.02488							314.343	13.6325								92	14.82
834.835	-0.2537	889.781	1.26565	834.835	-12.5459	871.1	-1.74794		3.24367	0.00418	10.6115	0.01171	12.1983	0.02516							590.992	11.7393								94	14.8932
837.838	-0.29122	892.784	-0.19703	837.838	-14.348	874.103	-1.25425		3.3361	0.00429	10.7139	0.01195	12.31	0.02543							351.404	18.5247								96	14.9649
840.841	3.49736	895.787	0.31904	840.841	-13.4587	877.106	-3.90039		3.42852	0.0044	10.8162	0.01219	12.4216	0.0257							225.778	24.4303								98	15.035
843.844	3.72379	898.79	-3.36022	843.844	-13.4138	880.109	-4.33023		3.52095	0.00451	10.9186	0.01243	12.5333	0.02597							327.113	69.2908								100	15.1038
846.847	0.12414	901.793	-5.56194	846.847	-7.24698	883.112	0.88697		3.61337	0.00463	11.021	0.01268	12.645	0.02624							705.702	26.1099								102	15.1712
849.85	-0.62603	904.796	-3.2516	849.85	0.42404	886.115	-2.10229		3.70579	0.00475	11.1234	0.01293	12.7566	0.0265							501.11	28.5114								104	15.2372
852.853	-2.0355	907.799	3.30742	852.853	1.6034	889.118	-2.40016		3.79822	0.00487	11.2258	0.01317	12.8683	0.02676							404.988	21.0876								106	15.302
855.856	-2.28417	910.802	2.1348	855.856	-1.54427	892.121	-2.82971		3.89064	0.00499	11.3282	0.01343	12.98	0.02702							373.763	22.7873								108	15.3657
858.859	3.24588	913.805	0.61934	858.859	-1.05089	895.124	-1.83452		3.98307	0.00512	11.4306	0.01368	13.0916	0.02728							253.687	19.7831								110	15.4281
861.862	0.06826	916.808	2.21731	861.862	-2.8002	898.127	-0.25893		4.07549	0.00525	11.5329	0.01393	13.2033	0.02753							234.551	15.5351								112	15.4894
864.865	1.77251	919.811	4.97635	864.865	-1.67335	901.13	-2.87896		4.16792	0.00538	11.6353	0.01419	13.315	0.02779							351.798	18.9697								114	15.5496
867.868	0.1252	922.814	3.32891	867.868	2.96285	904.133	-1.51425		4.26034	0.00551	11.7377	0.01445	13.4267	0.02804							288.175	28.5387								116	15.6088
870.871	-0.5191	925.817	3.02703	870.871	-0.02673	907.136	-1.60095		4.35277	0.00565	11.8401	0.01471	13.5383	0.02828							194.021	20.1838								118	15.667
873.874	-2.90517	928.82	2.80434	873.874	2.94718	910.139	-5.59293		4.44519	0.00579	11.9425	0.01498	13.65	0.02853							476.706	11.7389								120	15.7242
876.877	-1.75521	931.823	0.6554	876.877	-1.04512	913.142	-2.75069		4.53761	0.00593	12.0449	0.01524	13.7616	0.02877							485.964	17.8695								122	15.7805
879.88	2.32371	934.826	2.38563	879.88	-0.235	916.145	-0.22489		4.63004	0.00607	12.1472	0.01551	13.8733	0.02901							276.859	20.7191								124	15.8358
882.883	2.20701	937.829	3.53488	882.883	2.60693	919.148	-2.34342		4.72246	0.00622	12.2496	0.01578	13.985	0.02925							247.029	10.7544								126	15.8902
885.886	-2.23728	940.832	-0.93593	885.886	-1.27978	922.151	-2.29815		4.81489	0.00637	12.352	0.01605	14.0967	0.02948							369.024	9.4507								128	15.9438
888.889	-1.37737	943.835	-0.7891	888.889	-0.54885	925.154	-3.28199		4.90731	0.00652	12.4544	0.01632	14.2083	0.02971							433.657	17.6611								130	15.9966
891.892	1.77773	946.838	2.2075	891.892	-0.84703	928.157	-4.82012		4.99974	0.00667	12.5568	0.01659	14.32	0.02993							632.501	23.245								132	16.0485
894.895	0.89587	949.841	-1.2081	894.895	-2.22682	931.16	-3.93051		5.09216	0.00683	12.6592	0.01687	14.4316	0.03016							378.818	9.67231								134	16.0997
897.898	0.14599	952.844	0.46905	897.898	-3.65968	934.163	0.70629		5.18458	0.00699	12.7616	0.01714	14.5433	0.03038							394.381	13.3648								136	16.1501
900.901	-1.15818	955.847	2.75328	900.901	-1.74128	937.166	-0.5415		5.27701	0.00715	12.864	0.01742	14.655	0.03059							125.754	17.8946								138	16.1998
903.904	2.68318	958.85	-2.06066	903.904	-3.06856	940.169	-1.1561		5.36943	0.00732	12.9663	0.0177	14.7667	0.0308							430.324	20.221								140	16.2488
906.907	0.53466	961.853	-2.91683	906.907	-2.0209	943.172	1.26412		5.46186	0.00749	13.0687	0.01798	14.8783	0.03101							788.986	15.9616								142	16.297
909.91	-1.74555	964.856	-4.77543	909.91	4.04062	946.175	0.78149		5.55428	0.00766	13.1711	0.01826	14.99	0.03122							829.791	27.9375								144	16.3446
912.913	3.20411	967.859	-0.08985	912.913	1.84259	949.178	0.21996		5.64671	0.00783	13.2735	0.01854	15.1017	0.03142							385.206	20.0952								150	16.4836
915.916	3.48333	970.862	2.93314	915.916	1.99284	952.181	4.11771		5.73913	0.00801	13.3759	0.01882	15.2133	0.03162							274.729	12.0499								155	16.5951
918.919	1.73045	973.865	3.502	918.919	-1.2079	955.184	-3.9643		5.83155	0.00819	13.4783	0.0191	15.325	0.03181							387.282	12.0315								160	16.7032
921.922	2.64286	976.868	1.08912	921.922	-1.37382	958.187	-1.43879		5.92398	0.00837	13.5807	0.01938	15.4367	0.032							434.665	16.525								165	16.8079
924.925	4.10956	979.871	-0.53193	924.925	-2.80668	961.19	0.55911		6.0164	0.00856	13.683	0.01967	15.5483	0.03219							615.443	18.7264								170	16.9095
927.928	2.46226	982.874	1.35638	927.928	-0.2023	964.193	2.13498		6.10883	0.00874	13.7854	0.01995	15.66	0.03237							269.802	7.93479								175	17.0081
930.931	2.92624	985.877	-0.13297	930.931	-4.98614	967.196	1.44148		6.20125	0.00894	13.8878	0.02023	15.7717	0.03255							558.081	25.7812								180	17.104
933.934	0.19704	988.88	1.78173	933.934	-0.66639	970.199	0.27288		6.29368	0.00913	13.9902	0.02052	15.8833	0.03273							312.271	18.3389								185	17.1972
936.937	-1.60835	991.883	0.53021	936.937	-2.57408	973.202	1.24167		6.3861	0.00933	14.0926	0.0208	15.995	0.0329							509.464	13.832								190	17.288
939.94	0.35956	994.886	1.60057	939.94	-4.05973	976.205	-2.7242		6.47853	0.00953	14.195	0.02108	16.1067	0.03307							289.897	18.6894								195	17.3764
942.943	0.05839	997.889	4.57078	942.943	-1.69261	979.208	-1.67622		6.57095	0.00973	14.2974	0.02137	16.2183	0.03323							720.267	26.5149								200	17.4625
945.946	-1.29857	1000.89	-4.41267	945.946	1.30769	982.211	1.29829		6.66337	0.00994	14.3997	0.02165	16.33	0.03339							365.628	14.053								205	17.5466
948.949	3.14958	1003.89	-0.12302	948.949	-2.23618	985.214	-4.14512		6.7558	0.01015	14.5021	0.02194	16.4417	0.03354							217.01	10.1114								210	17.6286
951.952	-0.7932	1006.9	-1.11088	951.952	-2.29681	988.217	-2.41116		6.84822	0.01036	14.6045	0.02222	16.5533	0.03369							384.963	11.1247								215	17.7086
954.955	2.89008	1009.9	-3.39179	954.955	-2.14627	991.22	2.17285		6.94065	0.01058	14.7069	0.0225	16.665	0.03384							271.773	10.0777								220	17.7869
957.958	1.32196	1012.9	3.64206	957.958	-2.41806	994.223	0.29159		7.03307	0.0108	14.8093	0.02278	16.7767	0.03398							311.281	14.0429								225	17.8634
960.961	3.42184	1015.91	1.38141	960.961	-0.92168	997.226	2.50065		7.1255	0.01102	14.9117	0.02307	16.8883	0.03411							185.666	16.9763								230	17.9382
963.964	2.77754	1018.91	6.48789	963.964	-0.4283	1000.23	-0.69977		7.21792	0.01124	15.0141	0.02335	17	0.03425							293.46	9.6103								235	18.0113
966.967	2.74002	1021.91	-0.64962	966.967	1.38452	1003.23	-1.36688		7.31034	0.01147	15.1165	0.02363	17.1117	0.03438							195.833	11.9283								240	18.083
969.97	-1.5195	1024.92	1.81827	969.97	0.98105	1006.24	-1.69114		7.40277	0.0117	15.2188	0.02391	17.2233	0.0345							423.422	13.5608								245	18.1532
972.973	2.61221	1027.92	-0.51654	972.973	-0.42542	1009.24	-1.88342		7.49519	0.01194	15.3212	0.02418	17.335	0.03462							217.745	16.353								250	18.2219
975.976	3.78828	1030.92	-1.92751	975.976	-1.67352	1012.24	-0.72987		7.58762	0.01217	15.4236	0.02446	17.4467	0.03473							325.16	17.5208								255	18.2893
978.979	3.03839	1033.92	-0.06668	978.979	-5.2435	1015.24	0.15975		7.68004	0.01241	15.526	0.02474	17.5583	0.03485							489.489	16.1836								260	18.3554
981.982	-0.08644	1036.93	-4.11654	981.982	-2.40156	1018.25	0.02025		7.77247	0.01266	15.6284	0.02501	17.67	0.03495							224.455	23.3613								265	18.4202
984.985	1.30107	1039.93	0.38293	984.985	0.62514	1021.25	-2.5731		7.86489	0.0129	15.7308	0.02528	17.7817	0.03505							326.077	10.0813								270	18.4838
987.988	0.68288	1042.93	-1.31836	987.988	1.06601	1024.25	2.27458		7.95732	0.01315	15.8331	0.02555	17.8934	0.03515							301.748	25.0147								275	18.5462
990.991	-1.36006	1045.94	3.23391	990.991	-1.95025	1027.26	5.06403		8.04974	0.0134	15.9355	0.02582	18.005	0.03524							370.309	21.0484								280	18.6076
993.994	3.08838	1048.94	3.48528	993.994	-1.56217	1030.26	1.17763		8.14216	0.01366	16.0379	0.02609	18.1167	0.03533							346.185	21.7457								285	18.6678
996.997	2.3121	1051.94	1.07137	996.997	-1.41163	1033.26	2.46316		8.23459	0.01392	16.1403	0.02636	18.2283	0.03541							394.042	21.6975								290	18.727
1000	0.11079	1054.95	3.53934	1000	-3.79442	1036.27	5.38459		8.32701	0.01418	16.2427	0.02662	18.34	0.03549							398.169	23.6193								295	18.7852
1003	-0.71828	1057.95	-2.9382	1003	2.87389	1039.27	2.94933		8.41944	0.01444	16.3451	0.02688	18.4517	0.03557							355.367	20.8343								300	18.8423
1006.01	0.08855	1060.95	-1.23538	1006.01	0.51749	1042.27	-2.88971		8.51186	0.01471	16.4475	0.02714	18.5633	0.03564							481.842	23.7008								305	18.8986
1009.01	-0.34488	1063.95	-1.96057	1009.01	0.66803	1045.27	-4.63871		8.60429	0.01498	16.5498	0.0274	18.675	0.0357							569.899	7.4777								310	18.9539
1012.01	-1.62266	1066.96	-0.94399	1012.01	2.92928	1048.28	-1.40083		8.69671	0.01525	16.6522	0.02766	18.7867	0.03576							351.518	24.3097								316	19.0192
1015.01	-2.42533	1069.96	-4.28138	1015.01	-3.8336	1051.28	-1.30277		8.78913	0.01553	16.7546	0.02791	18.8984	0.03582							221.433	22.1385								320	19.062
1018.02	-0.93224	1072.96	-1.39105	1018.02	0.43336	1054.28	2.12016		8.88156	0.0158	16.857	0.02816	19.01	0.03587							360.999	22.7658								325	19.1147
1021.02	5.31019	1075.97	0.4435	1021.02	0.08239	1057.29	1.32108		8.97398	0.01609	16.9594	0.02841	19.1217	0.03592							294.988	21.1323								330	19.1667
1024.02	-0.18932	1078.97	-4.10774	1024.02	-4.20024	1060.29	-1.00861		9.06641	0.01637	17.0618	0.02866	19.2334	0.03596							314.845	17.3532								335	19.2179
1027.03	-0.72833	1081.97	0.65578	1027.03	-0.01246	1063.29	0.75174		9.15883	0.01666	17.1642	0.0289	19.345	0.036							160.673	19.1482								340	19.2683
1030.03	0.63279	1084.98	1.85717	1030.03	-0.99662	1066.3	-2.97629		9.25126	0.01695	17.2665	0.02914	19.4567	0.03603							285.455	23.5888								345	19.3179
1033.03	2.52152	1087.98	-4.40913	1033.03	0.15663	1069.3	0.26188		9.34368	0.01724	17.3689	0.02938	19.5684	0.03606							231.178	16.345								350	19.3669
1036.04	1.71884	1090.98	-5.08118	1036.04	-2.22616	1072.3	-1.06509		9.43611	0.01753	17.4713	0.02962	19.68	0.03608							273.864	20.7635								355	19.4152
1039.04	-0.48246	1093.98	-1.47871	1039.04	-3.76432	1075.3	2.54231		9.52853	0.01783	17.5737	0.02985	19.7917	0.0361							445.999	19.9269								360	19.4628
1042.04	0.74668	1096.99	0.43508	1042.04	-2.53217	1078.31	2.08636		9.62095	0.01813	17.6761	0.03008	19.9034	0.03612							373.19	15.3396								365	19.5097
1045.05	0.49801	1099.99	1.32005	1045.05	-0.48179	1081.31	1.33979		9.71338	0.01843	17.7785	0.03031	20.015	0.03613							335.867	14.9322								370	19.556
1048.05	2.75626	1102.99	-3.62705	1048.05	-1.36037	1084.31	-0.40921		9.8058	0.01874	17.8809	0.03053	20.1267	0.03613							337.81	18.4235								375	19.6017
1051.05	0.18543	1106	-1.89772	1051.05	-2.02779	1087.32	-1.44584		9.89823	0.01904	17.9833	0.03075	20.2384	0.03613							271.929	31.773								380	19.6468
1054.05	0.67581	1109	-1.88376	1054.05	1.23646	1090.32	-3.82832		9.99065	0.01935	18.0856	0.03097	20.35	0.03613							247.603	20.6147								385	19.6913
1057.06	0.95475	1112	-1.76449	1057.06	-0.56593	1093.32	-0.95939		10.0831	0.01967	18.188	0.03118	20.4617	0.03612							355.041	16.4319								390	19.7352
1060.06	0.28405	1115.01	-1.32819	1060.06	-2.84285	1096.33	-1.46841		10.1755	0.01998	18.2904	0.0314	20.5734	0.0361							292.857	20.3765								395	19.7785
1063.06	1.53959	1118.01	0.18973	1063.06	5.69862	1099.33	3.88076		10.2679	0.0203	18.3928	0.0316	20.685	0.03609							265.78	16.0929								400	19.8213
1066.07	2.10887	1121.01	3.15935	1066.07	-0.72141	1102.33	2.92331		10.3604	0.02062	18.4952	0.03181	20.7967	0.03606							222.217	16.3773								405	19.8636
1069.07	1.12143	1124.01	-1.18063	1069.07	-5.90118	1105.33	2.78382		10.4528	0.02094	18.5976	0.03201	20.9084	0.03604							210.193	21.7275								410	19.9053
1072.07	0.60882	1127.02	-5.01939	1072.07	-3.50767	1108.34	4.14825		10.5452	0.02126	18.7	0.03221	21.02	0.03601							141.991	21.8062								415	19.9466
1075.08	0.43961	1130.02	-1.23179	1075.08	1.3133	1111.34	-0.26576		10.6376	0.02158	18.8023	0.0324	21.1317	0.03597							286.885	25.4968								420	19.9874
1078.08	0.92971	1133.02	-0.21506	1078.08	2.44015	1114.34	-2.27871		10.7301	0.02191	18.9047	0.03259	21.2434	0.03593							240.363	21.0375								425	20.0276
1081.08	2.92401	1136.03	-0.96648	1081.08	-1.73691	1117.35	-4.63479		10.8225	0.02224	19.0071	0.03278	21.355	0.03588							339.135	18.4753								430	20.0674
1084.08	0.69631	1139.03	0.26142	1084.08	0.86776	1120.35	1.05723		10.9149	0.02257	19.1095	0.03297	21.4667	0.03583							333.336	17.6085								435	20.1068
1087.09	-0.81873	1142.03	1.70048	1087.09	-0.51232	1123.35	-1.35136		11.0073	0.0229	19.2119	0.03315	21.5784	0.03578							259.676	19.716								440	20.1457
1090.09	-1.43693	1145.04	-1.97987	1090.09	4.01859	1126.36	-1.86038		11.0997	0.02323	19.3143	0.03333	21.69	0.03572							351.601	13.9008								445	20.1841
1093.09	-0.89376	1148.04	-4.57805	1093.09	0.28996	1129.36	-1.3928		11.1922	0.02357	19.4167	0.0335	21.8017	0.03566							330.824	20.3645								450	20.2221
1096.1	0.62544	1151.04	0.08005	1096.1	1.41681	1132.36	-2.11298		11.2846	0.02391	19.5191	0.03367	21.9134	0.03559							256.505	15.5894								455	20.2597
1099.1	1.195	1154.04	-5.18341	1099.1	-1.9159	1135.36	-1.35534		11.377	0.02424	19.6214	0.03384	22.025	0.03552							397.007	16.7411								460	20.2969
1102.1	3.03094	1157.05	-1.07931	1102.1	0.5304	1138.37	-1.44205		11.4694	0.02458	19.7238	0.034	22.1367	0.03544							395.768	13.5061								465	20.3337
1105.11	2.70309	1160.05	1.44169	1105.11	-1.24559	1141.37	0.87259		11.5619	0.02493	19.8262	0.03416	22.2484	0.03536							245.669	17.6678								470	20.3701
1108.11	4.56542	1163.05	-2.76625	1108.11	-2.09778	1144.37	0.81228		11.6543	0.02527	19.9286	0.03432	22.36	0.03528							545.707	19.0057								475	20.4061
1111.11	-2.01626	1166.06	-3.83407	1111.11	-4.13743	1147.38	-0.59359		11.7467	0.02561	20.031	0.03447	22.4717	0.03519							756.842	21.1949								480	20.4418
1114.11	-2.31744	1169.06	-0.07308	1114.11	-3.4065	1150.38	-3.26641		11.8391	0.02595	20.1334	0.03462	22.5834	0.03509							250.719	20.0405								485	20.477
1117.12	1.6559	1172.06	-0.4813	1117.12	3.18262	1153.38	1.58126		11.9316	0.0263	20.2357	0.03476	22.695	0.03499							211.866	20.5009								490	20.5119
1120.12	-0.54541	1175.07	-0.17687	1120.12	0.29862	1156.39	1.94327		12.024	0.02665	20.3381	0.03491	22.8067	0.03489							470.473	21.7824								495	20.5465
1123.12	-0.34537	1178.07	0.18036	1123.12	-1.52988	1159.39	2.1469		12.1164	0.02699	20.4405	0.03504	22.9184	0.03479							319.623	8.38094								500	20.5807
1126.13	0.14473	1181.07	0.88044	1126.13	-2.51432	1162.39	-1.26468		12.2088	0.02734	20.5429	0.03518	23.03	0.03468							292.992	13.8142								505	20.6145
1129.13	2.74611	1184.07	-0.29293	1129.13	0.74993	1165.39	1.57756		12.3013	0.02769	20.6453	0.03531	23.1417	0.03456							233.742	8.41								510	20.6481
1132.13	1.41554	1187.08	-3.36614	1132.13	-0.86741	1168.4	-2.25605		12.3937	0.02804	20.7477	0.03544	23.2534	0.03444							190.162	9.19071								515	20.6813
1135.14	3.04033	1190.08	-0.97707	1135.14	-2.61701	1171.4	0.61259		12.4861	0.02838	20.8501	0.03556	23.3651	0.03432							768.123	18.9245								520	20.7142
1138.14	-0.45102	1193.08	0.409	1138.14	-1.09424	1174.4	1.00099		12.5785	0.02873	20.9524	0.03568	23.4767	0.03419							519.483	16.7738								525	20.7467
1141.14	1.17777	1196.09	5.14663	1141.14	1.1409	1177.41	0.09633		12.671	0.02908	21.0548	0.0358	23.5884	0.03406							171.306	21.44								530	20.779
1144.14	-1.23068	1199.09	3.02336	1144.14	-2.13902	1180.41	2.27871		12.7634	0.02943	21.1572	0.03592	23.7001	0.03393							187.496	17.8781								535	20.8109
1147.15	-0.1295	1202.09	-0.94725	1147.15	0.12252	1183.41	-0.44661		12.8558	0.02978	21.2596	0.03603	23.8117	0.03379							185.124	21.8009								540	20.8426
1150.15	-1.95727	1205.1	-2.1203	1150.15	-0.99361	1186.42	3.13469		12.9482	0.03013	21.362	0.03613	23.9234	0.03365							318.716	20.5791								545	20.8739
1153.15	1.22852	1208.1	0.47966	1153.15	0.50248	1189.42	0.67303		13.0407	0.03048	21.4644	0.03624	24.035	0.0335							206.116	20.4014								550	20.905
1156.16	6.15579	1211.1	1.39094	1156.16	1.2073	1192.42	-0.89149		13.1331	0.03083	21.5668	0.03634	24.1467	0.03335							340.215	16.0955								555	20.9358
1159.16	1.50464	1214.1	2.35501	1159.16	0.5396	1195.42	0.47322		13.2255	0.03118	21.6691	0.03644	24.2584	0.0332							298.311	19.4407								570	21.0266
1162.16	0.91685	1217.11	1.12889	1162.16	-0.25979	1198.43	1.28365		13.3179	0.03153	21.7715	0.03653	24.3701	0.03304							322.439	17.1453								590	21.1439
1165.17	1.30566	1220.11	4.96942	1165.17	1.89616	1201.43	0.74852		13.4103	0.03188	21.8739	0.03662	24.4817	0.03288							414.624	8.86664								610	21.2574
1168.17	2.67051	1223.11	0.70878	1168.17	2.5743	1204.43	3.96029		13.5028	0.03222	21.9763	0.03671	24.5934	0.03272							517.3	20.5282								630	21.3671
1171.17	0.94832	1226.12	-0.30617	1171.17	-2.20954	1207.44	-0.63877		13.5952	0.03257	22.0787	0.03679	24.7051	0.03255							294.603	14.7813								650	21.4735
1174.17	-4.25712	1229.12	-0.74072	1174.17	1.6615	1210.44	-2.33498		13.6876	0.03291	22.1811	0.03687	24.8167	0.03238							179.256	13.8627								670	21.5766
1177.18	3.49353	1232.12	0.98854	1177.18	0.94129	1213.44	-3.60916		13.78	0.03326	22.2835	0.03695	24.9284	0.0322							275.692	16.0748								690	21.6767
1180.18	3.0116	1235.13	0.13196	1180.18	0.32638	1216.45	-4.14458		13.8725	0.0336	22.3859	0.03703	25.0401	0.03203							201.2	23.9235								710	21.774
1183.18	0.44478	1238.13	-1.67453	1183.18	-0.31465	1219.45	0.88786		13.9649	0.03394	22.4882	0.0371	25.1517	0.03185							209.105	27.299								730	21.8685
1186.19	-1.01347	1241.13	-1.07995	1186.19	1.73573	1222.45	1.14428		14.0573	0.03428	22.5906	0.03717	25.2634	0.03166							297.092	24.9304								750	21.9605
1189.19	3.33312	1244.13	-1.59338	1189.19	-2.96922	1225.45	-0.05072		14.1497	0.03462	22.693	0.03723	25.3751	0.03148							488.987	25.5271								770	22.05
1192.19	0.34426	1247.14	-2.97784	1192.19	-2.36997	1228.46	1.26121		14.2422	0.03496	22.7954	0.03729	25.4867	0.03129							329.447	22.8514								790	22.1373
1195.2	2.28979	1250.14	-1.43333	1195.2	-1.21702	1231.46	2.12442		14.3346	0.0353	22.8978	0.03735	25.5984	0.03109							308.831	22.3881								810	22.2224
1198.2	1.09521	1253.14	1.61539	1198.2	-1.48851	1234.46	3.09322		14.427	0.03563	23.0002	0.03741	25.7101	0.0309							357.455	21.7063								830	22.3054
1201.2	0.32294	1256.15	-1.58972	1201.2	-0.94235	1237.47	1.4234		14.5195	0.03597	23.1026	0.03746	25.8217	0.0307							258.858	13.1817								850	22.3864
1204.2	0.26304	1259.15	1.72295	1204.2	0.87048	1240.47	0.8088		14.6119	0.0363	23.2049	0.03751	25.9334	0.0305							251.63	23.5092								870	22.4656
1207.21	-2.72581	1262.15	1.05116	1207.21	-0.32483	1243.47	2.33188		14.7043	0.03663	23.3073	0.03756	26.0451	0.0303							247.518	26.0524								890	22.5429
1210.21	-0.54273	1265.16	6.42205	1210.21	-0.93946	1246.48	0.39812		14.7967	0.03695	23.4097	0.03761	26.1567	0.0301							242.311	18.7165								910	22.6185
1213.21	1.03327	1268.16	-0.60942	1213.21	-2.16116	1249.48	1.26133		14.8891	0.03728	23.5121	0.03765	26.2684	0.02989							180.042	23.4867								930	22.6925
1216.22	-0.02934	1271.16	0.61865	1216.22	-2.64382	1252.48	-0.85719		14.9816	0.0376	23.6145	0.03769	26.3801	0.02968							313.657	17.4789								950	22.7649
1219.22	-2.4903	1274.16	2.08427	1219.22	-1.59616	1255.48	-2.60648		15.074	0.03792	23.7169	0.03773	26.4917	0.02947							188.344	20.0459								970	22.8358
1222.22	1.1967	1277.17	-2.25551	1222.22	-1.41951	1258.49	-5.9386		15.1664	0.03824	23.8193	0.03776	26.6034	0.02925							177.417	21.088								990	22.9053
1225.23	-0.78944	1280.17	-1.84567	1225.23	1.29073	1261.49	-1.22289		15.2588	0.03855	23.9216	0.03779	26.7151	0.02904							171.775	14.883								1010	22.9733
1228.23	-1.0341	1283.17	-0.85515	1228.23	2.94519	1264.49	-0.33328		15.3513	0.03886	24.024	0.03782	26.8267	0.02882							664.532	11.3429								1030	23.0401
1231.23	-0.38134	1286.18	-0.31305	1231.23	-2.44573	1267.5	0.16069		15.4437	0.03917	24.1264	0.03785	26.9384	0.0286							156.871	18.1297								1050	23.1055
1234.23	0.9835	1289.18	-3.01693	1234.23	1.79483	1270.5	-0.5067		15.5361	0.03948	24.2288	0.03787	27.0501	0.02838							441.973	15.4553								1070	23.1697
1237.24	-0.02632	1292.18	-1.39293	1237.24	2.76332	1273.5	-3.39039		15.6285	0.03978	24.3312	0.03789	27.1617	0.02816							312.639	16.2755								1090	23.2327
1240.24	2.52629	1295.19	-0.71914	1240.24	2.33345	1276.51	0.77131		15.721	0.04008	24.4336	0.03791	27.2734	0.02793							377.187	19.046								1110	23.2946
1243.24	-2.04596	1298.19	-0.28261	1243.24	-3.00469	1279.51	-2.66667		15.8134	0.04038	24.536	0.03792	27.3851	0.02771							308.997	22.9916								1130	23.3554
1246.25	-1.15594	1301.19	2.00069	1246.25	1.49954	1282.51	2.07543		15.9058	0.04067	24.6383	0.03794	27.4967	0.02748							296.585	13.5604								1150	23.4151
1249.25	0.13001	1304.19	2.27885	1249.25	-0.5929	1285.51	1.46111		15.9982	0.04096	24.7407	0.03795	27.6084	0.02726							207.393	21.7301								1170	23.4737
1252.25	4.71415	1307.2	0.86803	1252.25	0.11192	1288.52	3.35344		16.0907	0.04125	24.8431	0.03796	27.7201	0.02703							186.965	30.9053								1190	23.5314
1255.26	0.40613	1310.2	-1.70357	1255.26	3.7718	1291.52	0.52254		16.1831	0.04153	24.9455	0.03796	27.8317	0.0268							432.265	24.8952								1210	23.5881
1258.26	1.85016	1313.2	-0.10625	1258.26	0.28072	1294.52	-3.60142		16.2755	0.04181	25.0479	0.03796	27.9434	0.02657							427.303	25.0366								1230	23.6439
1261.26	1.49992	1316.21	-2.54588	1261.26	1.59234	1297.53	4.04324		16.3679	0.04209	25.1503	0.03796	28.0551	0.02634							217.518	28.7819								1250	23.6988
1264.26	-0.98743	1319.21	-1.15971	1264.26	-1.68759	1300.53	1.87192		16.4604	0.04236	25.2527	0.03796	28.1668	0.0261							148.612	19.0942								1270	23.7528
1267.27	-3.9235	1322.21	-0.6176	1267.27	1.49748	1303.53	-3.38644		16.5528	0.04263	25.355	0.03796	28.2784	0.02587							246.466	10.0388								1290	23.806
1270.27	0.47588	1325.22	1.77128	1270.27	-0.27823	1306.54	0.00982		16.6452	0.04289	25.4574	0.03795	28.3901	0.02564							423.4	22.6661								1310	23.8584
1273.27	1.97298	1328.22	1.60073	1273.27	-1.34157	1309.54	-2.7419		16.7376	0.04315	25.5598	0.03794	28.5018	0.02541							213.323	19.7474								1330	23.9099
1276.28	-0.40907	1331.22	-0.57495	1276.28	0.2601	1312.54	-1.90508		16.83	0.04341	25.6622	0.03793	28.6134	0.02517							318.379	23.0526								1350	23.9607
1279.28	0.61292	1334.22	1.41829	1279.28	2.12572	1315.54	-2.57218		16.9225	0.04366	25.7646	0.03791	28.7251	0.02494							326.833	27.4955								1370	24.0108
1282.28	1.239	1337.23	1.5906	1282.28	0.9568	1318.55	2.90868		17.0149	0.0439	25.867	0.0379	28.8368	0.02471							281.147	10.2741								1390	24.0601
1285.29	1.54863	1340.23	-1.11299	1285.29	1.16012	1321.55	-0.0278		17.1073	0.04415	25.9694	0.03788	28.9484	0.02447							180.536	19.8776								1410	24.1087
1288.29	1.1456	1343.23	1.35508	1288.29	-0.16716	1324.55	5.47974		17.1998	0.04438	26.0718	0.03786	29.0601	0.02424							247.33	21.983								1430	24.1566
1291.29	2.11509	1346.24	0.26129	1291.29	1.382	1327.56	-0.70243		17.2922	0.04462	26.1741	0.03783	29.1718	0.02401							198.395	19.9597								1450	24.2039
1294.29	-0.68928	1349.24	-1.33428	1294.29	0.47703	1330.56	-3.79728		17.3846	0.04484	26.2765	0.0378	29.2834	0.02377							311.237	22.38								1470	24.2505
1297.3	0.99259	1352.24	-3.64223	1297.3	1.0232	1333.56	-1.87856		17.477	0.04507	26.3789	0.03778	29.3951	0.02354							220.889	24.4527								1490	24.2965
1300.3	-1.62703	1355.25	-1.67538	1300.3	1.17373	1336.57	-1.54323		17.5694	0.04529	26.4813	0.03774	29.5068	0.02331							234.316	19.6309								1510	24.3419
1303.3	1.03087	1358.25	-2.34714	1303.3	2.93377	1339.57	-0.81171		17.6619	0.0455	26.5837	0.03771	29.6184	0.02308							181.677	22.8176								1530	24.3866
1306.31	3.37232	1361.25	-1.72614	1306.31	1.31642	1342.57	2.37367		17.7543	0.04571	26.6861	0.03767	29.7301	0.02285							309.436	20.8335								1550	24.4308
1309.31	1.33339	1364.26	-0.7356	1309.31	0.99185	1345.57	-1.01152		17.8467	0.04591	26.7885	0.03763	29.8418	0.02262							306.461	12.7114								1570	24.4745
1312.31	3.22613	1367.26	0.3605	1312.31	0.0077	1348.58	-2.44407		17.9392	0.04611	26.8908	0.03759	29.9534	0.02239							217.087	20.5357								1590	24.5175
1315.32	2.90228	1370.26	-3.87369	1315.32	-2.3223	1351.58	1.77042		18.0316	0.04631	26.9932	0.03755	30.0651	0.02216							230.511	21.864								1610	24.5601
1318.32	-0.87813	1373.26	-3.62193	1318.32	-1.06348	1354.58	-2.98672		18.124	0.04649	27.0956	0.0375	30.1768	0.02194							253.438	14.1736								1630	24.6021
1321.32	-2.01992	1376.27	-3.58133	1321.32	0.45901	1357.59	-0.61958		18.2164	0.04668	27.198	0.03745	30.2884	0.02171							314.719	14.2885								1650	24.6436
1324.32	-2.00063	1379.27	-3.35596	1324.32	3.19565	1360.59	-2.34219		18.3088	0.04686	27.3004	0.0374	30.4001	0.02149							345.997	14.2028								1670	24.6846
1327.33	-0.50353	1382.27	-1.25715	1327.33	-0.90222	1363.59	-3.85392		18.4013	0.04703	27.4028	0.03734	30.5118	0.02126							177.786	20.305								1690	24.7251
1330.33	1.25723	1385.28	2.7943	1330.33	-0.83087	1366.6	-4.46824		18.4937	0.04719	27.5052	0.03728	30.6234	0.02104							285.293	21.7282								1710	24.7651
1333.33	2.85963	1388.28	1.8319	1333.33	0.00563	1369.6	0.48501		18.5861	0.04736	27.6075	0.03722	30.7351	0.02082							297.887	30.645								1730	24.8047
1336.34	-0.36678	1391.28	1.66163	1336.34	1.60731	1372.6	3.80237		18.6785	0.04751	27.7099	0.03716	30.8468	0.02061							214.536	22.9237								1750	24.8438
1339.34	-1.82502	1394.29	1.8867	1339.34	-0.06283	1375.6	0.46997		18.771	0.04766	27.8123	0.03709	30.9584	0.02039							350.061	25.7077								1770	24.8825
1342.34	-2.78205	1397.29	2.24402	1342.34	-2.18167	1378.61	-3.78596		18.8634	0.04781	27.9147	0.03703	31.0701	0.02017							326.898	33.371								1790	24.9207
1345.35	2.69922	1400.29	-0.16952	1345.35	0.58108	1381.61	-3.00193		18.9558	0.04794	28.0171	0.03695	31.1818	0.01996							217.998	8.34972								1810	24.9585
1348.35	0.73947	1403.29	-1.63286	1348.35	5.48123	1384.61	1.37093		19.0482	0.04808	28.1195	0.03688	31.2934	0.01975							177.168	8.68768								1830	24.996
1351.35	0.73237	1406.3	-0.16753	1351.35	4.36511	1387.62	1.54817		19.1407	0.0482	28.2219	0.0368	31.4051	0.01954							511.765	28.4845								1850	25.0329
1354.35	5.58045	1409.3	-3.95304	1354.35	-0.78827	1390.62	1.43506		19.2331	0.04833	28.3242	0.03672	31.5168	0.01933							341.05	19.3465								1870	25.0695
1357.36	0.4806	1412.3	-2.32935	1357.36	1.57885	1393.62	1.92876		19.3255	0.04844	28.4266	0.03664	31.6284	0.01913							254.939	15.6592								1890	25.1057
1360.36	1.68736	1415.31	2.80398	1360.36	-0.72476	1396.63	4.08503		19.4179	0.04855	28.529	0.03656	31.7401	0.01893							294.172	13.6404								1910	25.1415
1363.36	0.3344	1418.31	-2.01064	1363.36	-1.36578	1399.63	3.47071		19.5104	0.04865	28.6314	0.03647	31.8518	0.01873							516.089	25.3986								1930	25.177
1366.37	1.03995	1421.31	0.4046	1366.37	-2.79864	1402.63	-4.00451		19.6028	0.04875	28.7338	0.03638	31.9634	0.01853							179.622	27.1136								1950	25.2121
1369.37	0.68971	1424.32	3.69086	1369.37	2.28627	1405.63	-2.24416		19.6952	0.04884	28.8362	0.03628	32.0751	0.01833							384.628	11.9085								1970	25.2468
1372.37	0.26029	1427.32	-2.20566	1372.37	-2.10194	1408.64	-0.50992		19.7876	0.04893	28.9386	0.03619	32.1868	0.01814							803.668	12.9964								1990	25.2812
1375.38	-3.57291	1430.32	-1.26796	1375.38	-0.97509	1411.64	2.09477		19.8801	0.04901	29.0409	0.03609	32.2985	0.01794							719.434	17.0109								2010	25.3152
1378.38	-0.14957	1433.32	-0.25108	1378.38	-0.87735	1414.64	-3.37502		19.9725	0.04908	29.1433	0.03598	32.4101	0.01776							232.94	15.2128								2030	25.3489
1381.38	2.85147	1436.33	2.95599	1381.38	1.12024	1417.65	-3.59342		20.0649	0.04915	29.2457	0.03588	32.5218	0.01757							225.882	26.3318								2050	25.3823
1384.38	2.02641	1439.33	1.6507	1384.38	-0.89302	1420.65	0.69996		20.1573	0.04921	29.3481	0.03577	32.6335	0.01738							243.422	22.5922								2070	25.4153
1387.39	4.42036	1442.33	-1.18491	1387.39	1.39491	1423.65	-1.68222		20.2498	0.04926	29.4505	0.03566	32.7451	0.0172							322.471	23.6016								2090	25.448
1390.39	1.66906	1445.34	-6.44827	1390.39	3.55086	1426.66	-0.39698		20.3422	0.04931	29.5529	0.03554	32.8568	0.01702							438.939	22.0417								2110	25.4804
1393.39	2.42711	1448.34	-4.4023	1393.39	-2.03457	1429.66	3.63274		20.4346	0.04935	29.6553	0.03543	32.9684	0.01684							364.714	20.981								2130	25.5125
1396.4	5.82406	1451.34	-2.25075	1396.4	-1.07737	1432.66	2.33245		20.527	0.04938	29.7577	0.03531	33.0801	0.01667							236.75	24.5276								2150	25.5444
1399.4	-0.27851	1454.35	-2.52695	1399.4	-1.04369	1435.66	1.13745		20.6195	0.04941	29.86	0.03518	33.1918	0.0165							51.441	18.3515								2170	25.5759
1402.4	-2.02738	1457.35	-1.06167	1402.4	-2.93626	1438.67	0.65482		20.7119	0.04944	29.9624	0.03506	33.3034	0.01633							99.082	19.9501								2190	25.6071
1405.41	4.66805	1460.35	-1.04753	1405.41	1.42501	1441.67	1.28077		20.8043	0.04945	30.0648	0.03493	33.4151	0.01616							31.7252	18.8835								2210	25.638
1408.41	-0.45821	1463.35	2.00114	1408.41	0.06005	1444.67	0.48141		20.8967	0.04946	30.1672	0.03479	33.5268	0.016							40.2208	10.7368								2230	25.6687
1411.41	-1.67919	1466.36	0.74889	1411.41	-2.07007	1447.68	0.34191		20.9891	0.04947	30.2696	0.03466	33.6385	0.01584							37.7583	17.9271								2250	25.6991
1414.41	3.1689	1469.36	0.28792	1414.41	3.24112	1450.68	0.51915		21.0816	0.04946	30.372	0.03452	33.7501	0.01568							65.4924	15.5449								2270	25.7292
1417.42	1.84234	1472.36	-3.18121	1417.42	0.02911	1453.68	-0.09516		21.174	0.04946	30.4744	0.03438	33.8618	0.01552							52.6131	20.3515								2290	25.759
1420.42	-3.62675	1475.37	-4.43375	1420.42	-6.13826	1456.69	-0.44582		21.2664	0.04944	30.5767	0.03423	33.9735	0.01537							41.6602	5.94657								2310	25.7886
1423.42	-0.28288	1478.37	0.69951	1423.42	-3.75631	1459.69	-1.29769		21.3589	0.04942	30.6791	0.03409	34.0851	0.01522							91.398	19.619								2330	25.8179
1426.43	1.10865	1481.37	-0.63194	1426.43	-2.35039	1462.69	-0.80399		21.4513	0.04939	30.7815	0.03393	34.1968	0.01507							167.061	20.1294								2350	25.847
1429.43	0.99596	1484.38	-2.3596	1429.43	-0.65442	1465.69	-0.99628		21.5437	0.04936	30.8839	0.03378	34.3085	0.01492							152.995	20.0085								2370	25.8759
1432.43	2.22911	1487.38	-4.21895	1432.43	-0.27761	1468.7	0.13088		21.6361	0.04932	30.9863	0.03362	34.4201	0.01478							106.397	9.88912								2390	25.9045
1435.44	1.24569	1490.38	0.94068	1435.44	-1.74815	1471.7	-2.91117		21.7285	0.04927	31.0887	0.03346	34.5318	0.01464							162.698	16.8917								2410	25.9328
1438.44	0.6315	1493.38	0.84919	1438.44	2.71869	1474.7	-0.35898		21.821	0.04922	31.1911	0.0333	34.6435	0.0145							135.342	11.4905								2430	25.961
1441.44	2.28697	1496.39	1.20641	1441.44	2.0925	1477.71	2.43048		21.9134	0.04916	31.2934	0.03314	34.7551	0.01436							143.983	13.1679								2450	25.9888
1444.44	-0.93943	1499.39	1.88008	1444.44	-0.64441	1480.71	0.15358		22.0058	0.04909	31.3958	0.03297	34.8668	0.01423							103.234	14.1201								2470	26.0165
1447.45	1.85044	1502.39	-4.14852	1447.45	-1.66623	1483.71	0.88482		22.0982	0.04902	31.4982	0.03279	34.9785	0.0141							47.2868	6.89886								2490	26.044
1450.45	1.02538	1505.4	-6.13987	1450.45	0.8213	1486.72	0.37608		22.1907	0.04894	31.6006	0.03262	35.0901	0.01397							103.161	21.4956								2510	26.0712
1453.45	6.53305	1508.4	-3.11767	1453.45	-2.04759	1489.72	-1.54088		22.2831	0.04886	31.703	0.03244	35.2018	0.01385							120.431	9.15414								2530	26.0982
1456.46	5.18038	1511.4	-2.12729	1456.46	-1.43323	1492.72	-2.08735		22.3755	0.04876	31.8054	0.03226	35.3135	0.01372							55.0465	6.94731								2550	26.125
1459.46	2.58716	1514.41	-1.63842	1459.46	-2.50785	1495.72	1.50929		22.4679	0.04867	31.9078	0.03208	35.4251	0.0136							71.9145	10.783								2570	26.1516
1462.46	1.7885	1517.41	-1.20205	1462.46	0.21724	1498.73	1.14758		22.5604	0.04856	32.0101	0.03189	35.5368	0.01348							27.7603	18.4729								2590	26.1779
1465.47	-2.65178	1520.41	-1.26719	1465.47	0.40928	1501.73	-1.16677		22.6528	0.04846	32.1125	0.0317	35.6485	0.01337							61.7932	8.1866								2610	26.2041
1468.47	1.29918	1523.41	-2.0975	1468.47	0.54825	1504.73	2.61435		22.7452	0.04834	32.2149	0.03151	35.7601	0.01325							41.6428	10.4885								2630	26.2301
1471.47	0.97562	1526.42	-3.56128	1471.47	-1.50268	1507.74	2.30571		22.8376	0.04822	32.3173	0.03132	35.8718	0.01314							31.966	18.035								2650	26.2559
1474.47	4.97936	1529.42	-0.80306	1474.47	0.40445	1510.74	1.25802		22.9301	0.04809	32.4197	0.03112	35.9835	0.01303							70.9955	12.9914								2670	26.2815
1477.48	-1.86226	1532.42	6.01908	1477.48	-3.36157	1513.74	-1.1619		23.0225	0.04796	32.5221	0.03092	36.0951	0.01293							69.147	13.5399								2690	26.3069
1480.48	-1.711	1535.43	1.86388	1480.48	-3.16953	1516.75	1.64289		23.1149	0.04782	32.6245	0.03072	36.2068	0.01282							148.118	9.57042								2710	26.3321
1483.48	0.28731	1538.43	-2.18604	1483.48	0.95418	1519.75	-0.61866		23.2073	0.04767	32.7268	0.03052	36.3185	0.01272							52.847	11.0963								2730	26.3571
1486.49	3.81624	1541.43	1.23202	1486.49	-0.04125	1522.75	-1.08567		23.2998	0.04752	32.8292	0.03031	36.4301	0.01262							37.614	13.6334								2750	26.3819
1489.49	4.86463	1544.44	-0.99696	1489.49	2.52547	1525.76	-1.63214		23.3922	0.04737	32.9316	0.0301	36.5418	0.01252							49.7192	9.07192								2770	26.4066
1492.49	0.79388	1547.44	-3.46321	1492.49	2.87588	1528.76	6.42377		23.4846	0.0472	33.034	0.02989	36.6535	0.01242							36.6966	11.3402								2790	26.4311
1495.5	0.02133	1550.44	2.03916	1495.5	3.14711	1531.76	1.10157		23.577	0.04703	33.1364	0.02968	36.7651	0.01233							144.656	16.0715								2810	26.4554
1498.5	1.38646	1553.44	2.39627	1498.5	6.58456	1534.76	1.24108		23.6695	0.04686	33.2388	0.02946	36.8768	0.01224							98.4852	7.59325								2830	26.4795
1501.5	3.64872	1556.45	-0.28145	1501.5	1.28793	1537.77	4.25703		23.7619	0.04668	33.3412	0.02924	36.9885	0.01215							61.1813	12.4953								2850	26.5035
1504.5	0	1559.45	-0.13551	1504.5	1.32161	1540.77	2.04855		23.8543	0.0465	33.4435	0.02902	37.1001	0.01206							38.5229	13.8406								2870	26.5273
1507.51	0.75629	1562.45	0.116	1507.51	-1.3889	1543.77	0.89528		23.9467	0.04631	33.5459	0.0288	37.2118	0.01197							178.377	14.3637								2890	26.5509
1510.51	2.51557	1565.46	2.74217	1510.51	1.36257	1546.78	0.74473		24.0391	0.04611	33.6483	0.02858	37.3235	0.01188							33.0292	12.8565								2910	26.5744
1513.51	2.71785	1568.46	0.17029	1513.51	0.78945	1549.78	0.83172		24.1316	0.04591	33.7507	0.02835	37.4352	0.0118							121.902	14.175								2930	26.5977
1516.52	3.23659	1571.46	-0.97685	1516.52	-1.76298	1552.78	1.31436		24.224	0.0457	33.8531	0.02812	37.5468	0.01172							82.7324	10.3578								2950	26.6208
1519.52	-1.52191	1574.47	-3.52263	1519.52	-0.6738	1555.79	3.30121		24.3164	0.04549	33.9555	0.02789	37.6585	0.01164							66.9624	14.1537								2970	26.6438
1522.52	1.55654	1577.47	-2.40042	1522.52	3.42352	1558.79	-2.02128		24.4089	0.04528	34.0579	0.02766	37.7702	0.01156							36.0504	11.0215								2990	26.6667
1525.53	1.75854	1580.47	2.91741	1525.53	0.7919	1561.79	-2.3302		24.5013	0.04505	34.1602	0.02743	37.8818	0.01148							36.3688	16.937								3010	26.6894
1528.53	-1.97085	1583.47	-3.42809	1528.53	4.33521	1564.79	-1.55694		24.5937	0.04483	34.2626	0.02719	37.9935	0.01141							45.0017	9.63814								3030	26.7119
1531.53	3.19221	1586.48	-1.30319	1531.53	1.17599	1567.8	-3.31728		24.6861	0.0446	34.365	0.02696	38.1052	0.01133							59.1556	16.2106								3050	26.7343
1534.53	4.00129	1589.48	4.04101	1534.53	3.21509	1570.8	-1.4888		24.7785	0.04436	34.4674	0.02672	38.2168	0.01126							83.6649	11.628								3070	26.7565
1537.54	1.03707	1592.48	3.84374	1537.54	3.03761	1573.8	3.24252		24.871	0.04412	34.5698	0.02648	38.3285	0.01119							110.375	13.9462								3090	26.7786
1540.54	-0.39684	1595.49	0.79669	1540.54	-3.76294	1576.81	2.03647		24.9634	0.04387	34.6722	0.02624	38.4402	0.01112							47.9503	9.06509								3110	26.8006
1543.54	-4.20541	1598.49	-1.01011	1543.54	0.70362	1579.81	2.17625		25.0558	0.04362	34.7746	0.026	38.5518	0.01105							53.9042	11.4686								3130	26.8224
1546.55	-2.02409	1601.49	1.82713	1546.55	-1.90132	1582.81	-2.51304		25.1483	0.04337	34.877	0.02576	38.6635	0.01098							61.4398	10.4646								3150	26.8441
1549.55	1.34441	1604.5	0.46875	1549.55	-3.47743	1585.82	-2.34686		25.2407	0.04311	34.9793	0.02552	38.7752	0.01091							41.6074	9.7081								3170	26.8656
1552.55	2.12738	1607.5	-0.28256	1552.55	1.14778	1588.82	1.46065		25.3331	0.04285	35.0817	0.02527	38.8868	0.01084							57.6186	8.11899								3190	26.887
1555.56	-1.70787	1610.5	-0.61185	1555.56	-1.87947	1591.82	1.02004		25.4255	0.04258	35.1841	0.02503	38.9985	0.01078							68.1064	11.54								3210	26.9083
1558.56	0.31508	1613.5	-2.10224	1558.56	-4.19435	1594.82	-0.66112		25.5179	0.04231	35.2865	0.02478	39.1102	0.01072							42.2321	13.307								3230	26.9294
1561.56	0.12144	1616.51	3.1891	1561.56	0.64173	1597.83	1.82722		25.6104	0.04203	35.3889	0.02454	39.2218	0.01065							69.6552	18.9009								3250	26.9504
1564.56	1.30004	1619.51	-2.49663	1564.56	-4.65489	1600.83	2.12538		25.7028	0.04175	35.4913	0.02429	39.3335	0.01059							36.6857	14.0499								3270	26.9713
1567.57	2.87456	1622.51	1.07932	1567.57	-2.14069	1603.83	-0.08339		25.7952	0.04147	35.5936	0.02404	39.4452	0.01053							35.9339	17.6564								3290	26.992
1570.57	-2.27985	1625.52	4.62915	1570.57	1.05921	1606.84	0.16169		25.8876	0.04118	35.696	0.0238	39.5568	0.01047							59.886	11.7019								3310	27.0127
1573.57	-2.05146	1628.52	3.2443	1573.57	2.64989	1609.84	0.75019		25.9801	0.04089	35.7984	0.02355	39.6685	0.01041							47.5809	9.58236								3330	27.0332
1576.58	2.18807	1631.52	0.09158	1576.58	-0.93165	1612.84	3.23826		26.0725	0.0406	35.9008	0.0233	39.7802	0.01035							24.2412	14.6475								3350	27.0536
1579.58	-1.46213	1634.53	0.3429	1579.58	0.26311	1615.85	1.55738		26.1649	0.0403	36.0032	0.02305	39.8918	0.01029							68.4124	11.1275								3370	27.0738
1582.58	2.85658	1637.53	2.70521	1582.58	-0.31001	1618.85	-4.26661		26.2573	0.04	36.1056	0.0228	40.0035	0.01024							62.412	9.50264								3390	27.0939
1585.59	3.29613	1640.53	2.48141	1585.59	1.72909	1621.85	-4.99756		26.3498	0.0397	36.208	0.02256	40.1152	0.01018							43.716	11.4968								3410	27.114
1588.59	0.83312	1643.53	2.3104	1588.59	-0.08457	1624.85	0.1558		26.4422	0.03939	36.3103	0.02231	40.2268	0.01012							42.8232	8.17949								3430	27.1339
1591.59	1.40493	1646.54	-1.2119	1591.59	-0.36735	1627.86	2.61775		26.5346	0.03908	36.4127	0.02206	40.3385	0.01007							126.956	10.9359								3450	27.1536
1594.59	-0.60937	1649.54	3.81539	1594.59	-0.83517	1630.86	1.88651		26.627	0.03877	36.5151	0.02181	40.4502	0.01001							76.8952	12.2118								3470	27.1733
1597.6	2.41629	1652.54	-0.47209	1597.6	0.8608	1633.86	0.73324		26.7195	0.03846	36.6175	0.02157	40.5618	0.00996							49.4777	11.1382								3490	27.1929
1600.6	0.63954	1655.55	-0.3792	1600.6	-0.847	1636.87	0.10787		26.8119	0.03814	36.7199	0.02132	40.6735	0.00991							31.7217	18.8118								3510	27.2123
1603.6	-1.45394	1658.55	0.1096	1603.6	0.11021	1639.87	0.538		26.9043	0.03782	36.8223	0.02107	40.7852	0.00986							30.7195	18.7076								3530	27.2317
1606.61	-2.22826	1661.55	-3.86117	1606.61	-0.14646	1642.87	-0.40439		26.9967	0.0375	36.9247	0.02083	40.8968	0.0098							35.9894	13.3777								3550	27.2509
1609.61	0.7974	1664.56	-4.03226	1609.61	5.90349	1645.88	-4.69748		27.0892	0.03717	37.0271	0.02058	41.0085	0.00975							45.5183	9.26919								3570	27.27
1612.61	4.53571	1667.56	1.76014	1612.61	-1.55692	1648.88	-1.54984		27.1816	0.03684	37.1294	0.02034	41.1202	0.0097							51.2967	9.40674								3590	27.289
1615.62	-0.6187	1670.56	-3.18698	1615.62	1.01007	1651.88	-0.53931		27.274	0.03651	37.2318	0.0201	41.2318	0.00965							57.3627	14.0253								3610	27.3079
1618.62	-1.36663	1673.56	0.70554	1618.62	2.36291	1654.88	1.71148		27.3664	0.03618	37.3342	0.01986	41.3435	0.0096							22.579	3.82352								3630	27.3267
1621.62	2.58256	1676.57	-2.13059	1621.62	0.18029	1657.89	-2.00121		27.4589	0.03585	37.4366	0.01962	41.4552	0.00955							24.7512	5.57685								3650	27.3454
1624.62	1.41289	1679.57	0.46886	1624.62	1.77068	1660.89	-4.02522		27.5513	0.03552	37.539	0.01938	41.5668	0.0095							23.0396	14.8953								3670	27.364
1627.63	2.14278	1682.57	3.01579	1627.63	0.80165	1663.89	-2.4079		27.6437	0.03518	37.6414	0.01914	41.6785	0.00945							38.196	12.7355								3690	27.3825
1630.63	-1.69247	1685.58	0.04737	1630.63	-3.62424	1666.9	-1.31819		27.7361	0.03484	37.7437	0.0189	41.7902	0.00941							30.4805	9.52986								3710	27.4009
1633.63	-0.01237	1688.58	1.38042	1633.63	-1.2948	1669.9	-1.75908		27.8285	0.0345	37.8461	0.01867	41.9019	0.00936							76.2406	17.7139								3730	27.4192
1636.64	1.06065	1691.58	-2.3793	1636.64	1.11355	1672.9	2.02232		27.921	0.03416	37.9485	0.01843	42.0135	0.00931							62.4639	4.98123								3750	27.4374
1639.64	1.50021	1694.59	-1.57417	1639.64	2.46869	1675.91	0.42034		28.0134	0.03382	38.0509	0.0182	42.1252	0.00927							47.7916	17.3051								3770	27.4555
1642.64	0.40943	1697.59	0.39203	1642.64	0.05046	1678.91	-2.18406		28.1058	0.03348	38.1533	0.01797	42.2368	0.00922							65.7023	22.4466								3790	27.4735
1645.65	2.59075	1700.59	-1.59984	1645.65	-4.3729	1681.91	-2.20264		28.1983	0.03313	38.2557	0.01774	42.3485	0.00917							65.7886	9.15305								3810	27.4914
1648.65	1.20963	1703.59	-3.11691	1648.65	0.35984	1684.91	-0.63811		28.2907	0.03279	38.3581	0.01751	42.4602	0.00913							21.6362	4.37445								3830	27.5092
1651.65	1.70226	1706.6	-1.33522	1651.65	2.05805	1687.92	-2.45096		28.3831	0.03244	38.4605	0.01728	42.5718	0.00908							27.4245	5.02484								3850	27.5269
1654.65	-0.49681	1709.6	0.78903	1654.65	-1.75852	1690.92	-2.17948		28.4755	0.0321	38.5628	0.01706	42.6835	0.00904							32.8659	12.0379								3870	27.5446
1657.66	-0.66405	1712.6	-0.27936	1657.66	0.20364	1693.92	-0.27153		28.5679	0.03175	38.6652	0.01684	42.7952	0.00899							27.7908	8.23595								3890	27.5621
1660.66	2.70474	1715.61	-2.45577	1660.66	0.10758	1696.93	6.06901		28.6604	0.0314	38.7676	0.01662	42.9068	0.00895							31.987	7.2152								3910	27.5796
1663.66	2.90702	1718.61	2.94052	1663.66	1.96415	1699.93	3.64937		28.7528	0.03106	38.87	0.0164	43.0185	0.00891							21.7753	3.98531								3930	27.5969
1666.67	1.23557	1721.61	-1.98038	1666.67	-0.08454	1702.93	2.5489		28.8452	0.03071	38.9724	0.01618	43.1302	0.00886							24.0327	9.11685								3950	27.6142
1669.67	0.72548	1724.62	3.15222	1669.67	-2.58166	1705.94	-2.58883		28.9377	0.03036	39.0748	0.01596	43.2419	0.00882							38.4543	6.10268								3970	27.6314
1672.67	1.74572	1727.62	2.16296	1672.67	-3.78601	1708.94	-1.63109		29.0301	0.03002	39.1772	0.01575	43.3535	0.00878							48.1603	4.1935								3990	27.6485
1675.68	1.55208	1730.62	4.26101	1675.68	-1.11149	1711.94	1.64853		29.1225	0.02967	39.2795	0.01554	43.4652	0.00874							24.6998	4.76857								4010	27.6655
1678.68	3.15271	1733.62	-0.42268	1678.68	-2.42142	1714.94	-1.06146		29.2149	0.02932	39.3819	0.01533	43.5769	0.0087							24.2248	10.7018								4030	27.6824
1681.68	2.45786	1736.63	-1.80761	1681.68	-1.83121	1717.95	-0.07732		29.3073	0.02897	39.4843	0.01513	43.6885	0.00866							34.0695	8.6465								4050	27.6993
1684.68	3.13496	1739.63	0.15843	1684.68	1.23923	1720.95	-0.78188		29.3998	0.02863	39.5867	0.01492	43.8002	0.00861							19.0815	10.5002								4070	27.7161
1687.69	2.86214	1742.63	1.96609	1687.69	0.40412	1723.95	-2.43664		29.4922	0.02828	39.6891	0.01472	43.9119	0.00857							32.3937	15.6002								4090	27.7327
1690.69	-0.57691	1745.64	2.21702	1690.69	-0.79994	1726.96	-3.08841		29.5846	0.02794	39.7915	0.01452	44.0235	0.00853							23.0474	8.85739								4110	27.7493
1693.69	0.39054	1748.64	1.20128	1693.69	-1.18634	1729.96	1.2206		29.677	0.02759	39.8939	0.01432	44.1352	0.00849							25.317	10.2308								4130	27.7659
1696.7	3.28422	1751.64	1.45191	1696.7	-1.7839	1732.96	-1.78001		29.7695	0.02725	39.9962	0.01413	44.2469	0.00845							42.4579	10.0739								4150	27.7823
1699.7	0.10884	1754.65	-1.04139	1699.7	-1.61602	1735.97	-1.40267		29.8619	0.0269	40.0986	0.01394	44.3585	0.00842							57.0258	15.9692								4170	27.7987
1702.7	2.31655	1757.65	-1.87269	1702.7	2.93225	1738.97	-1.47404		29.9543	0.02656	40.201	0.01375	44.4702	0.00838							36.7162	22.6935								4190	27.8149
1705.71	-2.0727	1760.65	1.06987	1705.71	0.38205	1741.97	2.99334		30.0467	0.02622	40.3034	0.01356	44.5819	0.00834							80.6136	13.6895								4210	27.8312
1708.71	2.45717	1763.65	0.97759	1708.71	-2.24704	1744.97	-0.48209		30.1392	0.02588	40.4058	0.01337	44.6935	0.0083							43.7157	20.7708								4230	27.8473
1711.71	7.30349	1766.66	0.22544	1711.71	-2.92378	1747.98	1.08244		30.2316	0.02554	40.5082	0.01319	44.8052	0.00826							42.0215	18.1346								4250	27.8633
1714.71	2.72948	1769.66	1.61096	1714.71	-2.41277	1750.98	2.09297		30.324	0.0252	40.6106	0.01301	44.9169	0.00823							50.1565	6.75166								4270	27.8793
1717.72	7.28574	1772.66	2.54775	1717.72	0.18258	1753.98	-1.35578		30.4164	0.02487	40.7129	0.01283	45.0285	0.00819							33.0826	15.3545								4290	27.8952
1720.72	2.92289	1775.67	-2.76929	1720.72	-3.47562	1756.99	-3.14252		30.5089	0.02453	40.8153	0.01266	45.1402	0.00815							39.4954	13.7871								4310	27.911
1723.72	2.9932	1778.67	0.06732	1723.72	0.20162	1759.99	-3.53034		30.6013	0.0242	40.9177	0.01248	45.2519	0.00812							38.2583	13.2317								4330	27.9268
1726.73	2.16637	1781.67	0.42368	1726.73	0.44869	1762.99	-2.49341		30.6937	0.02387	41.0201	0.01231	45.3635	0.00808							40.9635	7.94018								4350	27.9425
1729.73	-2.75077	1784.68	3.84095	1729.73	-1.25716	1766	-2.06357		30.7861	0.02354	41.1225	0.01214	45.4752	0.00804							20.5517	8.06214								4370	27.9581
1732.73	-1.4402	1787.68	0.08057	1732.73	2.76321	1769	-0.34039		30.8786	0.02321	41.2249	0.01198	45.5869	0.00801							17.9616	9.38444								4390	27.9736
1735.74	-0.78949	1790.68	-1.72691	1735.74	2.48267	1772	-0.43815		30.971	0.02288	41.3273	0.01181	45.6985	0.00797							32.7494	14.2701								4410	27.9891
1738.74	2.68487	1793.68	-0.02504	1738.74	-1.46616	1775	-0.11388		31.0634	0.02256	41.4297	0.01165	45.8102	0.00794							32.4124	7.87474								4430	28.0045
1741.74	-1.96832	1796.69	-2.99363	1741.74	-5.12436	1778.01	1.21338		31.1558	0.02223	41.532	0.0115	45.9219	0.0079							51.1175	8.09499								4450	28.0198
1744.74	2.58794	1799.69	-2.69014	1744.74	-2.55541	1781.01	-2.15647		31.2483	0.02191	41.6344	0.01134	46.0335	0.00787							30.8834	15.183								4470	28.0351
1747.75	2.07757	1802.69	0.43671	1747.75	-3.23187	1784.01	-0.32799		31.3407	0.02159	41.7368	0.01119	46.1452	0.00783							45.4359	14.9647								4490	28.0503
1750.75	0.14245	1805.7	-3.74579	1750.75	1.60645	1787.02	1.34241		31.4331	0.02128	41.8392	0.01104	46.2569	0.0078							61.1296	19.5866								4510	28.0654
1753.75	1.95453	1808.7	-0.88291	1753.75	-0.31027	1790.02	-2.34418		31.5255	0.02096	41.9416	0.01089	46.3685	0.00776							29.2205	14.4429								4530	28.0804
1756.76	-0.19175	1811.7	-1.52969	1756.76	-1.98944	1793.02	-2.73228		31.618	0.02065	42.044	0.01074	46.4802	0.00773							33.4143	11.5737								4550	28.0954
1759.76	8.03224	1814.71	1.14868	1759.76	-2.74537	1796.03	-2.01181		31.7104	0.02034	42.1463	0.0106	46.5919	0.0077							33.9242	8.77196								4570	28.1104
1762.76	2.74585	1817.71	-2.74382	1762.76	-3.50101	1799.03	-2.18876		31.8028	0.02003	42.2487	0.01046	46.7035	0.00766							26.4248	8.63798								4590	28.1252
1765.77	3.37017	1820.71	-1.88614	1765.77	-5.25936	1802.03	0.82719		31.8952	0.01972	42.3511	0.01032	46.8152	0.00763							38.5383	24.3827								4610	28.14
1768.77	4.10006	1823.71	-1.18713	1768.77	0.52888	1805.03	-2.3315		31.9876	0.01942	42.4535	0.01018	46.9269	0.0076							25.2264	11.3866								4630	28.1547
1771.77	3.93281	1826.72	0.80492	1771.77	0.11637	1808.04	0.07766		32.0801	0.01912	42.5559	0.01005	47.0386	0.00756							45.3493	7.72972								4650	28.1694
1774.77	1.02138	1829.72	1.00268	1774.77	-2.67138	1811.04	-2.81737		32.1725	0.01882	42.6583	0.00991	47.1502	0.00753							56.2191	13.6696								4670	28.184
1777.78	1.514	1832.72	-0.64691	1777.78	-0.39249	1814.04	-0.32902		32.2649	0.01852	42.7607	0.00978	47.2619	0.00749							36.601	13.0011								4690	28.1986
1780.78	-0.73785	1835.73	-0.10604	1780.78	-2.41479	1817.05	-2.14187		32.3573	0.01823	42.8631	0.00966	47.3736	0.00746							37.9226	12.9888								4710	28.213
1783.78	1.10033	1838.73	2.25519	1783.78	-2.66921	1820.05	-0.99965		32.4498	0.01794	42.9654	0.00953	47.4852	0.00743							32.9432	16.1986								4730	28.2275
1786.79	3.30804	1841.73	-0.84558	1786.79	-1.10298	1823.05	0.14285		32.5422	0.01765	43.0678	0.00941	47.5969	0.00739							46.4646	9.15427								4750	28.2418
1789.79	5.2782	1844.74	1.43672	1789.79	1.99386	1826.06	-0.27137		32.6346	0.01737	43.1702	0.00929	47.7086	0.00736							41.5773	13.542								4770	28.2561
1792.79	-1.98722	1847.74	-4.67222	1792.79	0.47306	1829.06	-2.24287		32.727	0.01708	43.2726	0.00917	47.8202	0.00733							43.2956	13.7297								4790	28.2704
1795.8	-0.25461	1850.74	-2.1788	1795.8	-1.31169	1832.06	-3.92374		32.8195	0.0168	43.375	0.00905	47.9319	0.00729							60.9905	10.584								4810	28.2845
1798.8	-0.58022	1853.74	-2.82578	1798.8	-1.32856	1835.06	-1.67295		32.9119	0.01652	43.4774	0.00894	48.0436	0.00726							36.1911	9.99796								4830	28.2987
1801.8	-2.56813	1856.75	1.54107	1801.8	-0.21104	1838.07	0.84151		33.0043	0.01625	43.5797	0.00882	48.1552	0.00723							24.786	13.2256								4850	28.3127
1804.8	3.51846	1859.75	-3.96114	1804.8	2.49017	1841.07	-1.34087		33.0967	0.01598	43.6821	0.00871	48.2669	0.00719							36.9703	12.3719								4870	28.3267
1807.81	1.18771	1862.75	0.27371	1807.81	-0.29758	1844.07	1.41143		33.1892	0.01571	43.7845	0.0086	48.3786	0.00716							40.2299	12.5693								4890	28.3407
1810.81	5.13689	1865.76	-0.00382	1810.81	-3.2698	1847.08	0.60101		33.2816	0.01544	43.8869	0.0085	48.4902	0.00712							25.7573	9.42882								4910	28.3546
1813.81	4.89047	1868.76	1.24925	1813.81	-0.93812	1850.08	3.61696		33.374	0.01517	43.9893	0.00839	48.6019	0.00709							33.2059	5.94092								4930	28.3684
1816.82	0	1871.76	-1.37685	1816.82	-1.24534	1853.08	-1.04566		33.4664	0.01491	44.0917	0.00829	48.7136	0.00706							16.3061	9.20266								4950	28.3822
1819.82	2.91541	1874.77	-3.07917	1819.82	-2.81893	1856.09	1.78553		33.5589	0.01465	44.1941	0.00819	48.8252	0.00702							25.3286	14.2656								4970	28.3959
1822.82	1.60882	1877.77	0.41683	1822.82	-2.94139	1859.09	2.24206		33.6513	0.0144	44.2965	0.00809	48.9369	0.00699							15.989	15.5196								4990	28.4096
1825.83	2.59799	1880.77	0.93079	1825.83	-0.68889	1862.09	0.93042		33.7437	0.01415	44.3988	0.00799	49.0486	0.00695							35.6961	8.48245								5010	28.4232
1828.83	0.6582	1883.77	1.78786	1828.83	-0.52129	1865.09	1.22858		33.8361	0.0139	44.5012	0.00789	49.1602	0.00692							20.2486	16.3592								5030	28.4367
1831.83	4.02232	1886.78	-0.23125	1831.83	1.04523	1868.1	-1.29692		33.9286	0.01365	44.6036	0.0078	49.2719	0.00688							18.3851	13.2994								5050	28.4502
1834.83	3.66565	1889.78	1.23286	1834.83	1.8991	1871.1	0.18871		34.021	0.01341	44.706	0.00771	49.3836	0.00684							20.4379	13.8359								5070	28.4637
1837.84	4.04803	1892.78	1.19275	1837.84	-1.09952	1874.1	-1.28129		34.1134	0.01316	44.8084	0.00761	49.4952	0.00681							22.1345	17.6442								5090	28.4771
1840.84	0.49845	1895.79	-0.58915	1840.84	-3.49135	1877.11	3.05416		34.2058	0.01293	44.9108	0.00752	49.6069	0.00677							24.4488	14.3596								5110	28.4904
1843.84	3.41387	1898.79	-1.23609	1843.84	-0.68485	1880.11	0.63456		34.2983	0.01269	45.0132	0.00744	49.7186	0.00673							38.9571	8.77991								5130	28.5037
1846.85	3.92822	1901.79	-1.48741	1846.85	-0.22662	1883.11	1.98855		34.3907	0.01246	45.1155	0.00735	49.8302	0.0067							42.7013	22.754								5150	28.517
1849.85	0.22027	1904.8	-0.47209	1849.85	-4.94061	1886.12	-0.56303		34.4831	0.01223	45.2179	0.00726	49.9419	0.00666							36.0889	15.2804								5170	28.5302
1852.85	-1.87788	1907.8	1.88906	1852.85	-2.2658	1889.12	1.58251		34.5755	0.012	45.3203	0.00718	50.0536	0.00662							25.4694	17.4927								5190	28.5433
1855.86	-2.15537	1910.8	-0.65808	1855.86	-2.41465	1892.12	-3.66046		34.668	0.01178	45.4227	0.0071	50.1652	0.00658							21.509	11.6559								5210	28.5564
1858.86	-0.29546	1913.8	2.73214	1858.86	0.20709	1895.12	-3.70511		34.7604	0.01156	45.5251	0.00702	50.2769	0.00654							48.76	11.5941								5230	28.5694
1861.86	1.06324	1916.81	1.90034	1861.86	-0.311	1898.13	-2.37751		34.8528	0.01134	45.6275	0.00694	50.3886	0.00651							35.986	7.59602								5250	28.5824
1864.86	0.62738	1919.81	3.07394	1864.86	0.17334	1901.13	2.85506		34.9452	0.01112	45.7299	0.00686	50.5002	0.00647							33.307	15.8316								5270	28.5953
1867.87	-0.2833	1922.81	1.08074	1867.87	0.07728	1904.13	1.43846		35.0376	0.01091	45.8323	0.00678	50.6119	0.00643							38.1605	18.1129								5290	28.6082
1870.87	3.87238	1925.82	0.1433	1870.87	0.35075	1907.14	-0.45324		35.1301	0.0107	45.9346	0.0067	50.7236	0.00639							60.9614	26.7823								5310	28.6211
1873.87	4.09639	1928.82	2.58351	1873.87	2.41848	1910.14	-0.12865		35.2225	0.0105	46.037	0.00663	50.8352	0.00635							34.5632	27.0066								5330	28.6339
1876.88	-0.37671	1931.82	-0.20102	1876.88	2.13766	1913.14	-1.33437		35.3149	0.01029	46.1394	0.00656	50.9469	0.00631							38.5564	25.2024								5350	28.6466
1879.88	1.35151	1934.83	-4.3053	1879.88	1.35562	1916.15	-1.5635		35.4074	0.01009	46.2418	0.00648	51.0586	0.00626							30.3464	14.4295								5370	28.6593
1882.88	-5.65492	1937.83	-1.97072	1882.88	-1.16818	1919.15	1.74284		35.4998	0.00989	46.3442	0.00641	51.1702	0.00622							42.7443	37.0518								5390	28.672
1885.89	0.18974	1940.83	0.15268	1885.89	1.84948	1922.15	-0.14887		35.5922	0.0097	46.4466	0.00634	51.2819	0.00618							85.9603	28.4666								5410	28.6846
1888.89	6.79926	1943.83	-2.28907	1888.89	0.35507	1925.15	-2.19894		35.6846	0.00951	46.5489	0.00627	51.3936	0.00614							42.6488	17.0277								5430	28.6971
1891.89	1.50821	1946.84	-1.93358	1891.89	0.9186	1928.16	-3.06154		35.7771	0.00932	46.6513	0.0062	51.5052	0.0061							27.5858	18.3867								5450	28.7096
1894.89	1.20461	1949.84	-4.05863	1894.89	1.21846	1931.16	0.27148		35.8695	0.00913	46.7537	0.00613	51.6169	0.00605							56.4073	24.981								5470	28.7221
1897.9	3.30179	1952.84	1.838	1897.9	0.25166	1934.16	1.46681		35.9619	0.00895	46.8561	0.00607	51.7286	0.00601							24.7323	18.0001								5490	28.7345
1900.9	1.07195	1955.85	4.5156	1900.9	-0.21393	1937.17	-3.51222		36.0543	0.00877	46.9585	0.006	51.8402	0.00596							35.5462	11.267								5510	28.7469
1903.9	0.16099	1958.85	-2.33302	1903.9	-0.04604	1940.17	1.77344		36.1467	0.00859	47.0609	0.00594	51.9519	0.00592							52.0177	20.8483								5530	28.7592
1906.91	-1.43567	1961.85	-1.34443	1906.91	0.57027	1943.17	4.07735		36.2392	0.00841	47.1633	0.00587	52.0636	0.00588							24.0823	17.4979								5550	28.7715
1909.91	1.16301	1964.86	-0.19749	1909.91	-4.14343	1946.18	1.02456		36.3316	0.00824	47.2657	0.00581	52.1752	0.00583							28.2765	10.3216								5570	28.7838
1912.91	8.48519	1967.86	1.87296	1912.91	-3.28957	1949.18	5.4128		36.424	0.00807	47.368	0.00575	52.2869	0.00579							37.7862	24.0563								5590	28.796
1915.92	1.58463	1970.86	0.22288	1915.92	-0.13994	1952.18	-1.91479		36.5164	0.0079	47.4704	0.00568	52.3986	0.00574							45.295	13.4649								5610	28.8081
1918.92	-2.09692	1973.86	-0.50398	1918.92	-2.347	1955.18	-1.45794		36.6089	0.00774	47.5728	0.00562	52.5102	0.00569							16.8112	10.8938								5630	28.8202
1921.92	-1.55617	1976.87	-1.60009	1921.92	-1.09722	1958.19	0.26529		36.7013	0.00757	47.6752	0.00556	52.6219	0.00565							28.0006	26.7479								5650	28.8323
1924.92	1.14809	1979.87	-2.06275	1924.92	-0.32254	1961.19	3.67749		36.7937	0.00741	47.7776	0.0055	52.7336	0.0056							29.8999	6.23163								5670	28.8443
1927.93	2.08446	1982.87	2.83098	1927.93	1.56043	1964.19	-2.72657		36.8861	0.00726	47.88	0.00545	52.8453	0.00555							33.6416	8.50152								5690	28.8563
1930.93	8.00802	1985.88	-1.88041	1930.93	-2.99519	1967.2	-0.58102		36.9786	0.0071	47.9823	0.00539	52.9569	0.00551							28.9709	15.546								5710	28.8682
1933.93	0.18393	1988.88	1.64133	1933.93	0.68234	1970.2	-3.1326		37.071	0.00695	48.0847	0.00533	53.0686	0.00546							22.0678	18.4635								5730	28.8801
1936.94	0.38154	1991.88	2.20741	1936.94	2.96094	1973.2	0.51716		37.1634	0.0068	48.1871	0.00527	53.1803	0.00541							25.6924	7.85417								5750	28.892
1939.94	-0.81948	1994.89	2.66818	1939.94	1.1498	1976.21	0.28775		37.2558	0.00665	48.2895	0.00522	53.2919	0.00536							28.0035	16.2336								5770	28.9038
1942.94	5.34163	1997.89	1.09683	1942.94	-0.76692	1979.21	1.50976		37.3483	0.00651	48.3919	0.00516	53.4036	0.00532							30.9499	6.01314								5790	28.9156
1945.95	5.2753	2000.89	-0.07834	1945.95	-1.17972	1982.21	-2.01813		37.4407	0.00637	48.4943	0.00511	53.5153	0.00527							38.321	14.7836								5810	28.9273
1948.95	-0.67534	2003.89	2.73064	1948.95	0.09646	1985.21	-0.55856		37.5331	0.00623	48.5967	0.00505	53.6269	0.00522							68.2929	8.30398								5830	28.939
1951.95	0.02349	2006.9	0.97446	1951.95	2.6129	1988.22	5.38667		37.6255	0.00609	48.699	0.005	53.7386	0.00517							12.7293	10.4153								5850	28.9507
1954.95	-0.49155	2009.9	-3.68401	1954.95	0.48502	1991.22	0.1437		37.718	0.00596	48.8014	0.00494	53.8503	0.00512							27.3402	8.86244								5870	28.9623
1957.96	-0.90073	2012.9	3.18856	1957.96	-1.22082	1994.22	-0.66611		37.8104	0.00582	48.9038	0.00489	53.9619	0.00507							31.8932	18.8579								5890	28.9738
1960.96	6.63233	2015.91	3.49082	1960.96	0.58296	1997.23	-0.18315		37.9028	0.00569	49.0062	0.00484	54.0736	0.00502							29.4208	9.66136								5910	28.9854
1963.96	1.1304	2018.91	-2.19711	1963.96	-1.80858	2000.23	2.93871		37.9952	0.00557	49.1086	0.00479	54.1853	0.00497							34.3145	16.5917								5930	28.9969
1966.97	2.14597	2021.91	-0.10061	1966.97	0.602	2003.23	-2.17229		38.0877	0.00544	49.211	0.00474	54.2969	0.00492							33.0726	21.4695								5950	29.0083
1969.97	5.32532	2024.92	2.39178	1969.97	-0.49677	2006.24	2.71744		38.1801	0.00532	49.3134	0.00469	54.4086	0.00487							28.4096	14.1838								5970	29.0198
1972.97	2.14527	2027.92	4.17149	1972.97	2.9432	2009.24	2.40885		38.2725	0.0052	49.4158	0.00464	54.5203	0.00482							16.7695	11.1689								5990	29.0311
1975.98	-1.72104	2030.92	2.94305	1975.98	1.55409	2012.24	2.25862		38.3649	0.00508	49.5181	0.00459	54.6319	0.00478							59.3988	16.9213								6010	29.0425
1978.98	-1.02192	2033.92	2.82287	1978.98	0.19165	2015.24	1.00039		38.4574	0.00496	49.6205	0.00454	54.7436	0.00473							27.2811	11.0487								6030	29.0538
1981.98	2.65865	2036.93	0.64446	1981.98	-0.08917	2018.25	-0.09976		38.5498	0.00485	49.7229	0.00449	54.8553	0.00468							46.1302	6.08172								6050	29.0651
1984.98	0.16458	2039.93	2.97838	1984.98	0.02593	2021.25	4.0776		38.6422	0.00474	49.8253	0.00444	54.9669	0.00463							33.575	21.6384								6070	29.0763
1987.99	0.15104	2042.93	1.5123	1987.99	1.19624	2024.25	3.05664		38.7346	0.00463	49.9277	0.00439	55.0786	0.00458							34.0561	20.0314								6090	29.0875
1990.99	3.56795	2045.94	4.61134	1990.99	-3.78141	2027.26	4.5951		38.827	0.00452	50.0301	0.00435	55.1903	0.00453							19.9749	19.0285								6110	29.0986
1993.99	1.73374	2048.94	-0.46972	1993.99	-3.74549	2030.26	-2.31017		38.9195	0.00441	50.1325	0.0043	55.3019	0.00448							24.1241	21.099								6130	29.1098
1997	1.79938	2051.94	2.5237	1997	-2.12618	2033.26	-0.93007		39.0119	0.00431	50.2348	0.00425	55.4136	0.00443							39.3823	12.9795								6150	29.1209
2000	-1.35427	2054.95	2.24529	2000	6.48544	2036.27	-0.44682		39.1043	0.00421	50.3372	0.00421	55.5253	0.00438							30.6029	15.7918								6170	29.1319
2003	-2.44971	2057.95	-2.01787	2003	4.93824	2039.27	1.43477		39.1968	0.00411	50.4396	0.00416	55.6369	0.00433							15.9576	13.6908								6190	29.1429
2006.01	3.20989	2060.95	0.18364	2006.01	-2.30879	2042.27	2.84126		39.2892	0.00401	50.542	0.00412	55.7486	0.00428							30.5158	20.2924								6210	29.1539
2009.01	2.40479	2063.95	-0.2268	2009.01	-2.6424	2045.27	-1.53069		39.3816	0.00391	50.6444	0.00407	55.8603	0.00423							38.193	15.8688								6230	29.1648
2012.01	2.02173	2066.96	0.78747	2012.01	-0.17903	2048.28	-0.86296		39.474	0.00382	50.7468	0.00403	55.9719	0.00418							22.6151	17.9566								6250	29.1757
2015.02	1.74424	2069.96	4.28198	2015.02	-0.88188	2051.28	0.04231		39.5665	0.00373	50.8492	0.00398	56.0836	0.00413							37.945	17.4403								6270	29.1866
2018.02	1.6779	2072.96	3.55474	2018.02	2.32054	2054.28	3.82376		39.6589	0.00364	50.9515	0.00394	56.1953	0.00408							15.6158	12.364								6290	29.1974
2021.02	1.32152	2075.97	1.21768	2021.02	1.14376	2057.29	-2.87036		39.7513	0.00355	51.0539	0.00389	56.307	0.00403							47.9663	32.8395								6310	29.2082
2024.02	-2.04329	2078.97	-1.43585	2024.02	1.94855	2060.29	0.33068		39.8437	0.00346	51.1563	0.00385	56.4186	0.00399							21.6295	15.3434								6330	29.219
2027.03	-0.34175	2081.97	1.05585	2027.03	-1.09915	2063.29	0.12767		39.9361	0.00338	51.2587	0.00381	56.5303	0.00394							3388.4	39.4098								6350	29.2297
2030.03	2.78482	2084.98	1.88552	2030.03	-0.71639	2066.3	1.03295		40.0286	0.00329	51.3611	0.00377	56.642	0.00389							3784.84	20.6018								6370	29.2404
2033.03	1.50461	2087.98	-0.92673	2033.03	0.95914	2069.3	1.91183		40.121	0.00321	51.4635	0.00373	56.7536	0.00384							4474.92	25.9037								6390	29.2511
2036.04	1.72862	2090.98	-0.38745	2036.04	0.70842	2072.3	-0.9298		40.2134	0.00313	51.5659	0.00368	56.8653	0.00379							1698.85	14.4867								6410	29.2618
2039.04	1.89984	2093.98	-1.51077	2039.04	0.85363	2075.3	1.16295		40.3058	0.00305	51.6683	0.00364	56.977	0.00375							1428.48	30.0578								6430	29.2724
2042.04	0.09203	2096.99	-0.52311	2042.04	-4.27868	2078.31	-1.28304		40.3983	0.00298	51.7706	0.0036	57.0886	0.0037							2481.79	26.1051								6450	29.2829
2045.05	-0.76614	2099.99	1.7573	2045.05	0.51057	2081.31	0.20263		40.4907	0.0029	51.873	0.00356	57.2003	0.00365							3146.43	24.3749								6470	29.2935
2048.05	-0.25179	2102.99	1.05623	2048.05	-0.87455	2084.31	-0.13207		40.5831	0.00283	51.9754	0.00352	57.312	0.00361							2771.2	42.1541								6490	29.304
2051.05	1.60812	2106	0.98832	2051.05	0.77458	2087.32	2.09266		40.6755	0.00276	52.0778	0.00348	57.4236	0.00356							1719.16	22.0185								6510	29.3144
2054.05	5.26258	2109	2.66187	2054.05	1.13094	2090.32	0.06869		40.768	0.00269	52.1802	0.00344	57.5353	0.00351							2764.56	24.139								6530	29.3249
2057.06	2.08253	2112	-1.02102	2057.06	-1.83785	2093.32	1.97697		40.8604	0.00262	52.2826	0.00341	57.647	0.00347							1990.3	37.2769								6550	29.3353
2060.06	-1.96854	2115.01	1.28595	2060.06	-2.16747	2096.33	-1.84127		40.9528	0.00255	52.385	0.00337	57.7586	0.00342							1527.17	7.38646								6570	29.3456
2063.06	1.76511	2118.01	2.56352	2063.06	0.14125	2099.33	1.2278		41.0452	0.00249	52.4873	0.00333	57.8703	0.00338							3076.97	26.7157								6590	29.356
2066.07	3.44026	2121.01	-2.75534	2066.07	1.23638	2102.33	3.03022		41.1377	0.00242	52.5897	0.00329	57.982	0.00333							3398.48	30.1171								6610	29.3663
2069.07	0.60334	2124.01	-1.37225	2069.07	-0.72942	2105.33	-1.92242		41.2301	0.00236	52.6921	0.00325	58.0936	0.00329							2264.85	23.1633								6630	29.3766
2072.07	0.95904	2127.02	0.06389	2072.07	-2.64243	2108.34	3.17847		41.3225	0.0023	52.7945	0.00322	58.2053	0.00324							2651.31	25.8931								6650	29.3868
2075.07	1.63175	2130.02	-0.05699	2075.07	-3.02512	2111.34	2.52703		41.4149	0.00224	52.8969	0.00318	58.317	0.0032							1720.3	26.9396								6670	29.3971
2078.08	1.27508	2133.02	-1.28619	2078.08	-3.46031	2114.34	-1.44928		41.5074	0.00218	52.9993	0.00314	58.4286	0.00315							2356.7	29.512								6690	29.4073
2081.08	2.23786	2136.03	-0.58917	2081.08	0.08867	2117.35	0.77516		41.5998	0.00212	53.1016	0.00311	58.5403	0.00311							4053.1	22.4025								6710	29.4174
2084.08	-3.73917	2139.03	1.40088	2084.08	-1.16476	2120.35	2.76233		41.6922	0.00207	53.204	0.00307	58.652	0.00307							2587.23	24.1408								6730	29.4275
2087.09	-1.03492	2142.03	-1.88661	2087.09	-1.94308	2123.35	3.90516		41.7846	0.00201	53.3064	0.00304	58.7636	0.00303							1859.63	22.5001								6750	29.4376
2090.09	4.65136	2145.04	-3.88106	2090.09	3.87555	2126.36	1.06353		41.8771	0.00196	53.4088	0.003	58.8753	0.00298							2097.74	26.9015								6770	29.4477
2093.09	0.73227	2148.04	-5.84915	2093.09	-4.1332	2129.36	-1.1977		41.9695	0.00191	53.5112	0.00297	58.987	0.00294							2258.62	22.3988								6790	29.4577
2096.1	0.71872	2151.04	-2.96206	2096.1	-2.37849	2132.36	1.50185		42.0619	0.00186	53.6136	0.00293	59.0986	0.0029							1697	21.8245								6810	29.4677
2099.1	1.15389	2154.04	1.11248	2099.1	1.64588	2135.36	0.45449		42.1543	0.00181	53.716	0.0029	59.2103	0.00286							1644.55	24.7166								6830	29.4777
2102.1	1.74714	2157.05	3.92062	2102.1	0.94645	2138.37	-0.11777		42.2467	0.00176	53.8184	0.00286	59.322	0.00282							1827.84	24.9001								6850	29.4877
2105.11	2.57794	2160.05	0.97584	2105.11	0.48487	2141.37	0.15432		42.3392	0.00171	53.9207	0.00283	59.4336	0.00278							2933.53	40.1974								6870	29.4976
2108.11	1.58808	2163.05	-1.30882	2108.11	-0.05619	2144.37	1.53442		42.4316	0.00166	54.0231	0.0028	59.5453	0.00274							2119.85	24.0641								6890	29.5075
2111.11	3.68554	2166.06	-0.05804	2111.11	-1.33601	2147.38	-2.54748		42.524	0.00162	54.1255	0.00276	59.657	0.0027							1842.45	28.0949								6910	29.5174
2114.11	-0.62919	2169.06	2.69721	2114.11	0.62986	2150.38	1.78825		42.6165	0.00157	54.2279	0.00273	59.7686	0.00266							1734.49	29.399								6930	29.5272
2117.12	1.94337	2172.06	-0.93365	2117.12	-1.96913	2153.38	1.00484		42.7089	0.00153	54.3303	0.0027	59.8803	0.00262							2388.37	28.3031								6950	29.537
2120.12	0.58399	2175.07	1.97964	2120.12	-2.72106	2156.39	0.08946		42.8013	0.00149	54.4327	0.00267	59.992	0.00258							1894.67	22.1454								6970	29.5468
2123.12	2.70784	2178.07	1.33076	2123.12	-1.2039	2159.39	-1.93451		42.8937	0.00145	54.5351	0.00263	60.1036	0.00254							1737.12	25.4266								6990	29.5565
2126.13	4.11933	2181.07	0.33872	2126.13	-3.38086	2162.39	-1.45126		42.9862	0.00141	54.6374	0.0026	60.2153	0.0025							1634.78	26.0261								7010	29.5663
2129.13	4.21136	2184.07	3.33112	2129.13	0.51125	2165.39	0.64149		43.0786	0.00137	54.7398	0.00257	60.327	0.00246							978.659	26.5224								7030	29.5759
2132.13	3.53796	2187.08	-1.54013	2132.13	0.63006	2168.4	0.72881		43.171	0.00133	54.8422	0.00254	60.4386	0.00243							1551.61	29.1552								7050	29.5856
2135.14	5.82018	2190.08	-1.42395	2135.14	0.82806	2171.4	-0.13378		43.2634	0.00129	54.9446	0.00251	60.5503	0.00239							1787.33	31.6112								7070	29.5953
2138.14	4.88276	2193.08	2.49189	2138.14	2.00237	2174.4	3.04058		43.3558	0.00126	55.047	0.00248	60.662	0.00235							1494.13	30.2981								7090	29.6049
2141.14	1.59414	2196.09	0.31254	2141.14	1.14458	2177.41	-0.90934		43.4483	0.00122	55.1494	0.00245	60.7736	0.00232							2151.29	25.6469								7110	29.6145
2144.14	3.23989	2199.09	1.24659	2144.14	1.7121	2180.41	-1.13875		43.5407	0.00119	55.2518	0.00242	60.8853	0.00228							1475.76	37.1754								7130	29.624
2147.15	0.45276	2202.09	-0.19433	2147.15	1.27662	2183.41	-1.31537		43.6331	0.00115	55.3541	0.00239	60.997	0.00224							1358.26	13.4653								7150	29.6335
2150.15	-1.5956	2205.1	1.34647	2150.15	-2.95855	2186.42	-1.04328		43.7255	0.00112	55.4565	0.00236	61.1086	0.00221							3111.68	23.5611								7170	29.643
2153.15	1.26403	2208.1	1.17243	2153.15	-0.70234	2189.42	-3.11975		43.818	0.00109	55.5589	0.00233	61.2203	0.00217							2118.81	25.0059								7190	29.6525
2156.16	5.62786	2211.1	2.13278	2156.16	-2.48338	2192.42	-0.78944		43.9104	0.00106	55.6613	0.0023	61.332	0.00214							2137.52	26.2551								7210	29.662
2159.16	1.67966	2214.11	1.72086	2159.16	0.0101	2195.42	1.14494		44.0028	0.00103	55.7637	0.00227	61.4436	0.00211							3345.21	37.8681								7230	29.6714
2162.16	-0.55346	2217.11	-1.25052	2162.16	2.66223	2198.43	1.52261		44.0952	0.000996714	55.8661	0.00224	61.5553	0.00207							4184.75	24.8732								7250	29.6808
2165.16	3.12411	2220.11	-1.1082	2165.16	-3.3936	2201.43	1.79441		44.1877	0.000967865	55.9685	0.00221	61.667	0.00204							3562.84	34.7718								7270	29.6902
2168.17	2.18405	2223.11	-3.78957	2168.17	-2.95834	2204.43	1.69698		44.2801	0.000939758	56.0709	0.00218	61.7786	0.002							1589.51	14.4499								7290	29.6995
2171.17	2.90627	2226.12	0.81225	2171.17	-0.09534	2207.44	3.57858		44.3725	0.000912377	56.1732	0.00215	61.8903	0.00197							2287.69	21.0174								7310	29.7089
2174.17	0.64675	2229.12	0.61136	2174.17	-2.93188	2210.44	1.95081		44.4649	0.000885707	56.2756	0.00213	62.002	0.00194							1924.03	20.1647								7330	29.7182
2177.18	0.86776	2232.12	-0.59228	2177.18	-1.81035	2213.44	0.69229		44.5574	0.00085973	56.378	0.0021	62.1136	0.00191							1525.59	20.7753								7350	29.7274
2180.18	2.27625	2235.13	-1.13635	2180.18	-3.40691	2216.45	1.86152		44.6498	0.000834433	56.4804	0.00207	62.2253	0.00187							1608.55	23.2108								7370	29.7367
2183.18	0.62353	2238.13	2.19871	2183.18	-0.17438	2219.45	-1.40268		44.7422	0.000809799	56.5828	0.00204	62.337	0.00184							1555.25	31.2011								7390	29.7459
2186.19	1.90004	2241.13	1.91852	2186.19	-5.17471	2222.45	-0.73735		44.8346	0.000785814	56.6852	0.00201	62.4487	0.00181							1923.58	28.7928								7410	29.7551
2189.19	3.28213	2244.13	1.42744	2189.19	-0.20071	2225.45	-0.07174		44.9271	0.000762464	56.7876	0.00199	62.5603	0.00178							3665.93	43.7866								7430	29.7643
2192.19	3.92518	2247.14	-0.77904	2192.19	-1.00543	2228.46	-2.12421		45.0195	0.000739732	56.8899	0.00196	62.672	0.00175							2607.66	25.0966								7450	29.7734
2195.2	2.11437	2250.14	0.02259	2195.2	-1.44091	2231.46	0.12423		45.1119	0.000717606	56.9923	0.00193	62.7837	0.00172							1978.2	24.7958								7470	29.7825
2198.2	1.99225	2253.14	1.14093	2198.2	2.74155	2234.46	2.42575		45.2043	0.000696072	57.0947	0.0019	62.8953	0.00169							2745.19	34.8879								7490	29.7916
2201.2	-1.13801	2256.15	-2.54345	2201.2	0.59099	2237.47	-0.89338		45.2968	0.000675115	57.1971	0.00188	63.007	0.00166							1605.08	27.1167								7510	29.8007
2204.2	0.21741	2259.15	-1.39877	2204.2	0.23498	2240.47	-1.23048		45.3892	0.000654723	57.2995	0.00185	63.1187	0.00163							1917.09	22.7233								7530	29.8098
2207.21	2.33827	2262.15	-1.36241	2207.21	-1.44076	2243.47	2.04707		45.4816	0.000634882	57.4019	0.00182	63.2303	0.0016							712.714	42.5652								7550	29.8188
2210.21	4.85504	2265.16	-0.66621	2210.21	1.00021	2246.48	-0.79695		45.574	0.000615579	57.5042	0.0018	63.342	0.00157							1969.8	26.5307								7570	29.8278
2213.21	-2.5764	2268.16	-0.10229	2213.21	0.48555	2249.48	-5.03961		45.6665	0.000596801	57.6066	0.00177	63.4537	0.00154							2905.65	24.3573								7590	29.8368
2216.22	1.4443	2271.16	-1.33268	2216.22	-4.85792	2252.48	-2.94925		45.7589	0.000578537	57.709	0.00174	63.5653	0.00151							1453.49	29.2211								7610	29.8457
2219.22	2.35129	2274.16	0.57703	2219.22	-0.75465	2255.48	-1.3604		45.8513	0.000560773	57.8114	0.00172	63.677	0.00148							1188.39	26.1365								7630	29.8547
2222.22	1.09449	2277.17	-1.65612	2222.22	0.18211	2258.49	-1.6711		45.9437	0.000543498	57.9138	0.00169	63.7887	0.00146							747.667	18.5245								7650	29.8636
2225.23	-0.8483	2280.17	-1.85748	2225.23	1.85792	2261.49	1.36918		46.0361	0.0005267	58.0162	0.00167	63.9003	0.00143							1272.09	24.444								7670	29.8725
2228.23	1.93214	2283.17	2.66464	2228.23	-0.68856	2264.49	5.35939		46.1286	0.000510367	58.1186	0.00164	64.012	0.0014							2090.7	17.1377								7690	29.8813
2231.23	4.36974	2286.18	2.83275	2231.23	-2.75994	2267.5	-0.65114		46.221	0.000494489	58.221	0.00161	64.1237	0.00137							2950.64	23.4248								7710	29.8901
2234.23	-0.73955	2289.18	2.05091	2234.23	-1.66481	2270.5	-2.96756		46.3134	0.000479054	58.3233	0.00159	64.2353	0.00135							1797.09	36.1103								7730	29.899
2237.24	-0.46575	2292.18	1.50631	2237.24	-0.04207	2273.5	0.41557		46.4059	0.000464051	58.4257	0.00156	64.347	0.00132							1807.11	32.7464								7750	29.9078
2240.24	7.01152	2295.19	1.51597	2240.24	-0.21332	2276.51	-0.95064		46.4983	0.00044947	58.5281	0.00154	64.4587	0.00129							1524.6	38.7754								7770	29.9165
2243.24	2.79937	2298.19	-1.35056	2243.24	-1.1239	2279.51	-1.18244		46.5907	0.0004353	58.6305	0.00151	64.5703	0.00127							3309.79	22.8924								7790	29.9253
2246.25	-0.01415	2301.19	2.03642	2246.25	-0.50359	2282.51	-2.99736		46.6831	0.000421531	58.7329	0.00149	64.682	0.00124							1620.51	41.2								7810	29.934
2249.25	1.71079	2304.19	0.9641	2249.25	0.43317	2285.51	-4.25827		46.7756	0.000408153	58.8353	0.00146	64.7937	0.00122							1510.02	29.6922								7830	29.9427
2252.25	3.40962	2307.2	-0.13465	2252.25	-2.06052	2288.52	-1.29717		46.868	0.000395157	58.9376	0.00144	64.9053	0.00119							1011.42	32.804								7850	29.9514
2255.26	1.09731	2310.2	0.05963	2255.26	-3.76237	2291.52	-0.47347		46.9604	0.000382532	59.04	0.00141	65.017	0.00117							1494.75	35.7703								7870	29.96
2258.26	-0.76629	2313.2	0.67618	2258.26	-2.08685	2294.52	-3.52865		47.0528	0.000370269	59.1424	0.00139	65.1287	0.00114							1591.41	24.7651								7890	29.9687
2261.26	2.46258	2316.21	-2.7712	2261.26	-2.52204	2297.53	-0.8843		47.1452	0.000358359	59.2448	0.00137	65.2403	0.00112							1869.16	21.7263								7910	29.9773
2264.26	-0.95774	2319.21	1.96145	2264.26	-1.00488	2300.53	0.78403		47.2377	0.000346794	59.3472	0.00134	65.352	0.0011							1496.9	31.9548								7930	29.9859
2267.27	0.00204	2322.21	1.44324	2267.27	-0.64852	2303.53	-3.30025		47.3301	0.000335564	59.4496	0.00132	65.4637	0.00107							1364.29	23.5739								7950	29.9945
2270.27	-0.77994	2325.22	-3.42927	2270.27	0.39382	2306.54	-1.2099		47.4225	0.000324661	59.552	0.00129	65.5754	0.00105							589.876	25.6495								7970	30.003
2273.27	-2.56436	2328.22	4.76014	2273.27	-0.51676	2309.54	1.43446		47.5149	0.000314076	59.6544	0.00127	65.687	0.00103							718.191	16.6886								7990	30.0115
2276.28	-0.52268	2331.22	-0.2705	2276.28	0.81593	2312.54	-1.99024		47.6074	0.000303801	59.7567	0.00125	65.7987	0.001							992.829	25.8828								8010	30.0201
2279.28	0.51628	2334.23	-0.65686	2279.28	-0.64866	2315.54	-2.30123		47.6998	0.000293829	59.8591	0.00122	65.9103	0.000982016							518.382	19.4559								8030	30.0285
2282.28	-1.50568	2337.23	-1.57142	2282.28	-0.97828	2318.55	-2.16351		47.7922	0.000284151	59.9615	0.0012	66.022	0.000959974							314.282	21.8406								8050	30.037
2285.29	3.49134	2340.23	-3.01334	2285.29	0.35412	2321.55	-4.34795		47.8846	0.000274759	60.0639	0.00118	66.1337	0.000938224							687.306	32.0115								8070	30.0454
2288.29	2.76243	2343.23	0.34684	2288.29	0.18287	2324.55	-1.80889		47.9771	0.000265646	60.1663	0.00115	66.2454	0.000916765							347.485	28.9855								8090	30.0539
2291.29	2.11242	2346.24	1.06866	2291.29	0.93487	2327.56	-3.0698		48.0695	0.000256806	60.2687	0.00113	66.357	0.000895599							380.574	24.5279								8110	30.0623
2294.29	2.22785	2349.24	0.84024	2294.29	2.10919	2330.56	-3.3016		48.1619	0.000248229	60.3711	0.00111	66.4687	0.000874724							939.279	17.8742								8130	30.0707
2297.3	0.39064	2352.24	-1.97404	2297.3	-0.54288	2333.56	-1.31682		48.2543	0.000239911	60.4734	0.00109	66.5803	0.000854142							894.746	24.6593								8150	30.079
2300.3	2.0364	2355.25	-0.90947	2300.3	2.87442	2336.57	-1.91787		48.3468	0.000231843	60.5758	0.00107	66.692	0.000833852							265.297	23.9747								8170	30.0874
2303.3	1.01715	2358.25	-0.55758	2303.3	1.43623	2339.57	-4.39265		48.4392	0.000224019	60.6782	0.00104	66.8037	0.000813856							543.385	22.4835								8190	30.0957
2306.31	-0.42413	2361.25	-4.1635	2306.31	1.2383	2342.57	1.10176		48.5316	0.000216432	60.7806	0.00102	66.9154	0.000794152							663.052	25.9995								8210	30.104
2309.31	-0.91578	2364.26	3.3129	2309.31	-3.31332	2345.57	-1.26744		48.624	0.000209077	60.883	0.000999947	67.027	0.000774741							784.839	19.3266								8230	30.1123
2312.31	0.94113	2367.26	1.8971	2312.31	1.02721	2348.58	4.1214		48.7165	0.000201946	60.9854	0.00097859	67.1387	0.000755623							720.797	29.5348								8250	30.1205
2315.32	-0.79049	2370.26	-1.97314	2315.32	2.70302	2351.58	1.01343		48.8089	0.000195034	61.0878	0.000957435	67.2504	0.000736799							527.77	21.4369								8270	30.1288
2318.32	-2.20566	2373.26	0.12036	2318.32	2.58428	2354.58	3.20936		48.9013	0.000188335	61.1902	0.000936487	67.362	0.000718267							340.403	25.6205								8290	30.137
2321.32	0.36391	2376.27	-0.8735	2321.32	0.56569	2357.59	0.33866		48.9937	0.000181843	61.2925	0.00091575	67.4737	0.000700029							368.56	34.0624								8310	30.1452
2324.32	-0.76092	2379.27	1.35191	2324.32	3.19115	2360.59	-0.84307		49.0862	0.000175553	61.3949	0.000895227	67.5854	0.000682084							657.011	22.6591								8330	30.1534
2327.33	3.60263	2382.27	0.59555	2327.33	-1.54524	2363.59	-0.9429		49.1786	0.000169458	61.4973	0.000874922	67.697	0.000664431							646.342	36.3211								8350	30.1615
2330.33	4.27235	2385.28	-0.53037	2330.33	-3.53744	2366.6	0.54067		49.271	0.000163554	61.5997	0.000854839	67.8087	0.000647071							291.866	41.3283								8370	30.1697
2333.33	1.27406	2388.28	-1.57714	2333.33	-1.38709	2369.6	0.86315		49.3634	0.000157835	61.7021	0.000834981	67.9204	0.000630004							506.718	17.6628								8390	30.1778
2336.34	0.62405	2391.28	2.0201	2336.34	-2.7986	2372.6	1.4493		49.4559	0.000152295	61.8045	0.000815353	68.032	0.000613228							368.051	29.6872								8410	30.1859
2339.34	1.76859	2394.29	0.34008	2339.34	-0.35791	2375.61	-1.44752		49.5483	0.000146931	61.9068	0.000795958	68.1437	0.000596743							265.527	22.6563								8430	30.194
2342.34	4.52264	2397.29	4.28039	2342.34	-0.47637	2378.61	-2.12803		49.6407	0.000141737	62.0092	0.000776799	68.2554	0.000580549							1049.49	24.3316								8450	30.202
2345.35	3.23973	2400.29	1.25446	2345.35	0.19645	2381.61	-6.60796		49.7331	0.000136708	62.1116	0.00075788	68.367	0.000564644							215.478	33.0462								8470	30.2101
2348.35	3.90917	2403.29	0.02277	2348.35	1.26518	2384.61	-2.67054		49.8255	0.00013184	62.214	0.000739203	68.4787	0.000549029							348.764	32.402								8490	30.2181
2351.35	3.33834	2406.3	0.63811	2351.35	0.40767	2387.62	-0.94971		49.918	0.000127128	62.3164	0.000720773	68.5904	0.000533703							561.942	23.2321								8510	30.2261
2354.35	-1.16388	2409.3	1.70213	2354.35	-2.08602	2390.62	0.19072		50.0104	0.000122568	62.4188	0.000702591	68.702	0.000518664							366.123	30.2542								8530	30.2341
2357.36	0.48188	2412.3	1.34136	2357.36	-1.70355	2393.62	1.96435		50.1028	0.000118155	62.5212	0.000684662	68.8137	0.000503911							386.58	20.9057								8550	30.2421
2360.36	1.07213	2415.31	3.27605	2360.36	1.66095	2396.63	-2.46308		50.1953	0.000113885	62.6236	0.000666987	68.9254	0.000489443							549.081	30.2348								8570	30.25
2363.36	1.16117	2418.31	-0.75306	2363.36	-0.93803	2399.63	2.55624		50.2877	0.000109754	62.7259	0.000649569	69.037	0.000475259							352.078	32.1139								8590	30.258
2366.37	3.01808	2421.31	0.31083	2366.37	-2.19146	2402.63	2.64117		50.3801	0.000105758	62.8283	0.000632411	69.1487	0.000461358							400.563	24.0481								8610	30.2659
2369.37	1.70877	2424.31	1.26911	2369.37	2.36023	2405.63	-1.62788		50.4725	0.000101894	62.9307	0.000615515	69.2604	0.000447738							464.469	28.8883								8630	30.2738
2372.37	2.53658	2427.32	3.5204	2372.37	2.37347	2408.64	-0.2235		50.565	9.81561e-05	63.0331	0.000598883	69.372	0.000434398							996.585	34.8071								8650	30.2816
2375.38	0.46182	2430.32	0.49416	2375.38	1.06753	2411.64	-3.59542		50.6574	9.45423e-05	63.1355	0.000582517	69.4837	0.000421335							822.313	23.9593								8670	30.2895
2378.38	2.23955	2433.32	-0.05159	2378.38	0.07805	2414.64	0.71152		50.7498	9.10485e-05	63.2379	0.000566419	69.5954	0.000408549							517.313	28.1073								8690	30.2973
2381.38	-1.07547	2436.33	-0.06977	2381.38	-1.72966	2417.65	-0.78694		50.8422	8.76711e-05	63.3402	0.000550589	69.707	0.000396037							370.12	28.1649								8710	30.3052
2384.38	3.05082	2439.33	2.07554	2384.38	0.2362	2420.65	-2.49628		50.9346	8.44067e-05	63.4426	0.000535031	69.8187	0.000383797							288.972	25.2656								8730	30.313
2387.39	2.48028	2442.33	0.50059	2387.39	-3.3127	2423.65	2.41746		51.0271	8.1252e-05	63.545	0.000519745	69.9304	0.000371828							564.406	22.5766								8750	30.3208
2390.39	1.46102	2445.34	2.93645	2390.39	1.60851	2426.66	2.60797		51.1195	7.82037e-05	63.6474	0.000504731	70.042	0.000360127							440.556	25.3888								8770	30.3285
2393.39	3.81915	2448.34	1.33475	2393.39	-0.01444	2429.66	-0.0513		51.2119	7.52586e-05	63.7498	0.000489991	70.1537	0.000348692							732.907	24.3819								8790	30.3363
2396.4	-0.81503	2451.34	0.68323	2396.4	0.15716	2432.66	0.98328		51.3043	7.24136e-05	63.8522	0.000475526	70.2654	0.00033752							436.167	19.2157								8810	30.344
2399.4	-0.19839	2454.35	-1.92125	2399.4	2.43976	2435.66	1.86005		51.3968	6.96658e-05	63.9546	0.000461335	70.377	0.000326609							459.491	26.7027								8830	30.3517
2402.4	2.50287	2457.35	3.41704	2402.4	-0.55514	2438.67	-0.27161		51.4892	6.70121e-05	64.057	0.00044742	70.4887	0.000315957							597.053	24.347								8850	30.3594
2405.41	2.0379	2460.35	-1.4038	2405.41	-0.43633	2441.67	-2.21878		51.5816	6.44498e-05	64.1593	0.00043378	70.6004	0.000305561							639.538	24.5447								8870	30.3671
2408.41	-0.45916	2463.35	0.87321	2408.41	1.50314	2444.67	-2.55588		51.674	6.1976e-05	64.2617	0.000420415	70.7121	0.000295418							387.403	21.2869								8890	30.3748
2411.41	0.73816	2466.36	-3.42009	2411.41	-0.77939	2447.68	3.43975		51.7665	5.9588e-05	64.3641	0.000407325	70.8237	0.000285525							515.728	21.5167								8910	30.3824
2414.41	2.01468	2469.36	-0.16654	2414.41	-0.001	2450.68	-1.70004		51.8589	5.72832e-05	64.4665	0.000394509	70.9354	0.00027588							831.119	27.668								8930	30.39
2417.42	5.77144	2472.36	-0.44906	2417.42	0.30257	2453.68	-0.13757		51.9513	5.50591e-05	64.5689	0.000381967	71.047	0.00026648							817.897	15.8737								8950	30.3977
2420.42	3.98702	2475.37	0.03383	2420.42	-2.58676	2456.69	-0.60665		52.0437	5.2913e-05	64.6713	0.000369698	71.1587	0.000257321							512.001	17.9752								8970	30.4052
2423.42	4.81483	2478.37	-2.51812	2423.42	2.20249	2459.69	-1.02322		52.1362	5.08427e-05	64.7737	0.0003577	71.2704	0.0002484							539.708	23.2705								8990	30.4128
2426.43	2.76647	2481.37	-2.69516	2426.43	0.31588	2462.69	1.2783		52.2286	4.88457e-05	64.876	0.000345973	71.3821	0.000239715							918.079	22.3283								9010	30.4204
2429.43	3.38312	2484.38	-1.36802	2429.43	-4.13045	2465.69	4.58253		52.321	4.69197e-05	64.9784	0.000334515	71.4937	0.000231262							515.848	14.7752								9030	30.4279
2432.43	-1.75257	2487.38	1.56858	2432.43	-2.08541	2468.7	-0.39918		52.4134	4.50625e-05	65.0808	0.000323325	71.6054	0.000223037							597.084	26.8744								9050	30.4355
2435.44	1.26543	2490.38	3.68721	2435.44	-4.57909	2471.7	4.67292		52.5059	4.32719e-05	65.1832	0.0003124	71.7171	0.000215038							469.789	30.3894								9070	30.443
2438.44	2.7531	2493.38	-1.39795	2438.44	-3.22002	2474.7	1.61774		52.5983	4.15458e-05	65.2856	0.00030174	71.8287	0.000207261							618.634	25.381								9090	30.4505
2441.44	3.34335	2496.39	1.301	2441.44	-4.26229	2477.71	-2.28179		52.6907	3.98822e-05	65.388	0.000291341	71.9404	0.000199702							518.956	15.9277								9110	30.458
2444.44	2.06015	2499.39	3.65708	2444.44	-2.27002	2480.71	-0.42898		52.7831	3.82789e-05	65.4904	0.000281202	72.0521	0.000192359							383.54	25.5108								9130	30.4654
2447.45	3.60061	2502.39	1.26321	2447.45	-0.77926	2483.71	1.81975		52.8756	3.67342e-05	65.5927	0.00027132	72.1637	0.000185226							698.014	23.7976								9150	30.4729
2450.45	2.02707	2505.4	1.19148	2450.45	-0.73963	2486.72	-5.95894		52.968	3.5246e-05	65.6951	0.000261693	72.2754	0.000178302							531.222	18.7103								9170	30.4803
2453.45	-2.47514	2508.4	0.19618	2453.45	-2.12475	2489.72	-0.78126		53.0604	3.38125e-05	65.7975	0.000252318	72.3871	0.000171582							440.348	17.3647								9190	30.4877
2456.46	0.3053	2511.4	2.65769	2456.46	0.68546	2492.72	-0.08925		53.1528	3.2432e-05	65.8999	0.000243193	72.4987	0.000165062							509.319	22.2843								9210	30.4951
2459.46	0.84277	2514.41	-0.73903	2459.46	2.65133	2495.73	2.05389		53.2452	3.11028e-05	66.0023	0.000234314	72.6104	0.000158739							501.49	25.4674								9230	30.5025
2462.46	3.64989	2517.41	-0.59974	2462.46	-0.07963	2498.73	-1.68755		53.3377	2.9823e-05	66.1047	0.000225679	72.7221	0.000152609							597.359	27.7294								9250	30.5099
2465.47	3.13185	2520.41	2.57404	2465.47	-3.20651	2501.73	-2.39417		53.4301	2.85912e-05	66.2071	0.000217284	72.8337	0.000146669							480.179	27.0972								9270	30.5172
2468.47	-2.03023	2523.41	2.68686	2468.47	-1.76853	2504.73	3.36391		53.5225	2.74056e-05	66.3094	0.000209126	72.9454	0.000140915							537.331	20.232								9290	30.5245
2471.47	2.59727	2526.42	3.74956	2471.47	-0.06661	2507.74	-0.43004		53.615	2.62648e-05	66.4118	0.000201202	73.0571	0.000135342							543.535	26.2576								9310	30.5319
2474.47	5.40439	2529.42	-0.72923	2474.47	-0.92412	2510.74	-4.40875		53.7074	2.51672e-05	66.5142	0.000193508	73.1687	0.000129947							574.663	20.9253								9330	30.5392
2477.48	2.93372	2532.42	-4.46928	2477.48	2.54596	2513.74	1.95612		53.7998	2.41114e-05	66.6166	0.000186042	73.2804	0.000124727							463.484	28.2708								9350	30.5465
2480.48	1.94086	2535.43	-0.50384	2480.48	-2.48077	2516.75	-2.04899		53.8922	2.30959e-05	66.719	0.000178798	73.3921	0.000119678							495.115	14.558								9370	30.5537
2483.48	-2.58803	2538.43	4.99161	2483.48	-3.33856	2519.75	0.64817		53.9847	2.21195e-05	66.8214	0.000171774	73.5037	0.000114795							312.793	36.3813								9390	30.561
2486.49	-1.9447	2541.43	1.01418	2486.49	-3.11417	2522.75	-5.38876		54.0771	2.11807e-05	66.9238	0.000164966	73.6154	0.000110076							510.014	22.0794								9410	30.5682
2489.49	1.94403	2544.44	1.70714	2489.49	-1.49115	2525.75	1.00279		54.1695	2.02782e-05	67.0262	0.00015837	73.7271	0.000105515							392.44	17.4685								9430	30.5754
2492.49	1.13593	2547.44	0.36853	2492.49	-0.65996	2528.76	2.72362		54.2619	1.94109e-05	67.1285	0.000151982	73.8387	0.000101111							623.977	15.6974								9450	30.5827
2495.5	2.91366	2550.44	-3.0814	2495.5	-0.72592	2531.76	-2.17862		54.3543	1.85774e-05	67.2309	0.000145798	73.9504	9.68578e-05							341.121	9.06826								9470	30.5898
2498.5	4.40105	2553.44	-0.64706	2498.5	-0.60711	2534.76	-3.22837		54.4468	1.77766e-05	67.3333	0.000139814	74.0621	9.27532e-05							653.749	22.7342								9490	30.597
2501.5	2.56385	2556.45	2.92221	2501.5	0.6725	2537.77	-1.66591		54.5392	1.70074e-05	67.4357	0.000134027	74.1737	8.87931e-05							577.675	20.872								9510	30.6042
2504.5	8.22074	2559.45	2.19026	2504.5	-0.15861	2540.77	-2.24056		54.6316	1.62687e-05	67.5381	0.000128432	74.2854	8.49738e-05							336.465	13.8926								9530	30.6113
2507.51	0.235	2562.45	-2.07777	2507.51	-2.30917	2543.77	-0.17659		54.724	1.55592e-05	67.6405	0.000123025	74.3971	8.12917e-05							378.997	21.0445								9550	30.6185
2510.51	1.03641	2565.46	-1.49063	2510.51	2.61204	2546.78	1.54424		54.8165	1.48782e-05	67.7429	0.000117802	74.5087	7.77432e-05							795.007	18.233								9570	30.6256
2513.51	0.12274	2568.46	0.28394	2513.51	-0.98965	2549.78	0.67924		54.9089	1.42244e-05	67.8452	0.000112758	74.6204	7.43248e-05							730.326	12.1919								9590	30.6327
2516.52	2.48114	2571.46	0.66013	2516.52	-0.0265	2552.78	-2.69267		55.0013	1.35969e-05	67.9476	0.000107891	74.7321	7.10329e-05							759.569	22.4579								9610	30.6398
2519.52	2.59658	2574.47	-1.44425	2519.52	0.1187	2555.78	-2.89808		55.0937	1.29948e-05	68.05	0.000103196	74.8437	6.7864e-05							562.775	13.0278								9630	30.6469
2522.52	2.55364	2577.47	-1.62242	2522.52	2.82334	2558.79	-0.78133		55.1862	1.24172e-05	68.1524	9.86679e-05	74.9554	6.48147e-05							615.713	14.7995								9650	30.6539
2525.53	2.29955	2580.47	0.2048	2525.53	2.78378	2561.79	-0.56443		55.2786	1.18631e-05	68.2548	9.43035e-05	75.0671	6.18816e-05							896.856	22.149								9670	30.661
2528.53	1.96628	2583.47	-0.73861	2528.53	-0.68623	2564.79	-1.4822		55.371	1.13317e-05	68.3572	9.00985e-05	75.1787	5.90614e-05							767.585	19.5759								9690	30.668
2531.53	3.45395	2586.48	1.85369	2531.53	1.01598	2567.8	1.37331		55.4634	1.08222e-05	68.4595	8.60489e-05	75.2904	5.63506e-05							843.434	14.6001								9710	30.675
2534.53	0.03335	2589.48	-0.14529	2534.53	-2.05812	2570.8	1.64301		55.5559	1.03338e-05	68.5619	8.21505e-05	75.4021	5.37461e-05							877.524	24.2966								9730	30.682
2537.54	-1.22346	2592.48	0.67934	2537.54	-2.51999	2573.8	2.36112		55.6483	9.86557e-06	68.6643	7.83994e-05	75.5138	5.12446e-05							554.416	17.1503								9750	30.689
2540.54	2.32243	2595.49	0.31619	2540.54	-2.61233	2576.81	-2.69949		55.7407	9.41689e-06	68.7667	7.47915e-05	75.6254	4.8843e-05							1019.31	18.0047								9770	30.696
2543.54	2.70153	2598.49	0.63897	2543.54	-0.9632	2579.81	0.15603		55.8331	8.987e-06	68.8691	7.13228e-05	75.7371	4.65381e-05							888.016	31.4837								9790	30.7029
2546.55	0.28393	2601.49	2.99382	2546.55	-5.09279	2582.81	-0.28693		55.9256	8.57518e-06	68.9715	6.79894e-05	75.8487	4.43269e-05							523.983	21.8611								9810	30.7099
2549.55	4.4894	2604.5	1.89178	2549.55	-0.64639	2585.81	-0.62402		56.018	8.18074e-06	69.0739	6.47874e-05	75.9604	4.22065e-05							238.947	27.9958								9830	30.7168
2552.55	-0.22426	2607.5	2.87432	2552.55	-1.71506	2588.82	0.6481		56.1104	7.80303e-06	69.1762	6.1713e-05	76.0721	4.01737e-05							389.44	17.3882								9850	30.7237
2555.56	4.69358	2610.5	0.58473	2555.56	3.83963	2591.82	-1.56245		56.2028	7.4414e-06	69.2786	5.87623e-05	76.1838	3.82258e-05							315.221	5.36221								9870	30.7306
2558.56	0.16498	2613.5	0.96039	2558.56	1.16118	2594.82	0.68598		56.2953	7.09524e-06	69.381	5.59316e-05	76.2954	3.636e-05							117.841	14.7996								9890	30.7375
2561.56	0.25373	2616.51	2.62879	2561.56	-1.30584	2597.83	3.17226		56.3877	6.76394e-06	69.4834	5.32171e-05	76.4071	3.45734e-05							172.67	15.7883								9910	30.7444
2564.56	1.87338	2619.51	3.58478	2564.56	-0.44826	2600.83	3.75841		56.4801	6.44693e-06	69.5858	5.06152e-05	76.5188	3.28633e-05							165.209	14.8555								9930	30.7512
2567.57	-1.91675	2622.51	2.48252	2567.57	-0.19776	2603.83	0.20202		56.5725	6.14366e-06	69.6882	4.81224e-05	76.6304	3.12271e-05							125.411	23.7934								9950	30.7581
2570.57	-0.16513	2625.52	-0.28207	2570.57	0.1586	2606.84	-0.26734		56.665	5.85357e-06	69.7906	4.5735e-05	76.7421	2.96622e-05							128.456	18.6966								9970	30.7649
2573.57	0.45152	2628.52	1.62372	2573.57	-2.07114	2609.84	-2.08226		56.7574	5.57616e-06	69.893	4.34495e-05	76.8538	2.81661e-05							178.419	19.3484								9990	30.7718
[truncated: 966 more rows]

## Sheet: Figure4
Figure 4
		cell1		cell2		cell3		cell4		mean	SD
Figure 4a	IgG1 tip	15.1		33.7		12.25				20.35	11.65
	CD40L tip	20.8		23.4		14.7				19.63	4.47
[truncated: 3 more rows]

## Sheet: Supplementary Figure 1
Supplementary Figure 1
[truncated: 20 more rows]

[truncated: 6 more sheets: Supplementary Figure 2, Supplementary Figure 3, Supplementary Figure 4, Supplementary Figure 5, Supplementary Figure 6, Supplementary Figure 7]
